# Supplementary material for: Accurate prediction of molecular targets using a self-supervised image representation learning framework
Source: Res Sq. 2022 Apr 7:rs.3.rs-1477870. Preprint. [Version 1] doi: 10.21203/rs.3.rs-1477870/v1 (PMC8996628; doi:10.21203/rs.3.rs-1477870/v1)
Supplement: Supplement 1 [file 8dba9263f603222d5a59abf1.zip]

Archive with 12 entries (11 files):
- Supplemental_Tables_Cheng/
- __MACOSX/._Supplemental_Tables_Cheng
- Supplemental_Tables_Cheng/Table S12.xlsx
- __MACOSX/Supplemental_Tables_Cheng/._Table S12.xlsx
- Supplemental_Tables_Cheng/Table S9.xlsx
- __MACOSX/Supplemental_Tables_Cheng/._Table S9.xlsx
- Supplemental_Tables_Cheng/Table S8.xlsx
- __MACOSX/Supplemental_Tables_Cheng/._Table S8.xlsx
- Supplemental_Tables_Cheng/Table S11.xlsx
- __MACOSX/Supplemental_Tables_Cheng/._Table S11.xlsx
- Supplemental_Tables_Cheng/Table S3.xlsx
- __MACOSX/Supplemental_Tables_Cheng/._Table S3.xlsx
