# Supplementary material for: Accurate prediction of molecular targets using a self-supervised image representation learning framework
Source: Res Sq. 2022 Apr 7:rs.3.rs-1477870. Preprint. [Version 1] doi: 10.21203/rs.3.rs-1477870/v1 (PMC8996628; doi:10.21203/rs.3.rs-1477870/v1)
Supplement: Supplement 1 [file 8dba9263f603222d5a59abf1.zip › Supplemental_Tables_Cheng/Table S12.xlsx]

## Sheet: Table S12
Table S12: Virtual screening of 70 validated anti-SARS-CoV-2 small molecule drugs. DrugID corresponds to the drug id in DrugBank. non-inhibitor_probs represents the probability of non-SARS-CoV-2 inhibitors. inhibitor_probs represents the probability of SARS-CoV-2 inhibitors.
DrugID	non-inhibitor_probs	inhibitor_probs
DB06733	0.000132654	0.999867
DB12008	0.000177688	0.999822
DB00441	0.000326883	0.999673
DB01396	0.000432139	0.999568
DB11925	0.000576121	0.999424
DB01933	0.000618259	0.999382
DB00773	0.000628448	0.999372
DB11963	0.00123771	0.998762
DB12731	0.00197761	0.998022
DB15661	0.00200934	0.997991
DB00352	0.00236391	0.997636
DB11836	0.00259784	0.997402
DB12167	0.00262806	0.997372
DB13467	0.00276528	0.997235
DB08916	0.00324114	0.996759
DB12180	0.00569534	0.994305
DB02010	0.00650021	0.9935
DB02587	0.00679496	0.993205
DB11617	0.00929687	0.990703
DB01078	0.0122853	0.987715
DB08437	0.0125712	0.987429
DB15254	0.0136123	0.986388
DB11544	0.0200014	0.979998
DB09274	0.0211611	0.978839
DB12191	0.0443593	0.955641
DB00630	0.0525367	0.947463
DB12387	0.064823	0.935177
DB03172	0.0683708	0.931629
DB01033	0.0753432	0.924657
DB06816	0.0793796	0.92062
DB12774	0.102778	0.897222
DB16228	0.116487	0.883513
DB06469	0.131122	0.868878
DB08860	0.135467	0.864533
DB05424	0.193671	0.806329
DB01667	0.201091	0.798909
DB12598	0.207804	0.792196
DB04865	0.226786	0.773214
DB12624	0.236988	0.763012
DB06061	0.254405	0.745595
DB11432	0.265669	0.734331
DB14904	0.273784	0.726216
DB15408	0.417171	0.582829
DB12120	0.449505	0.550495
DB05239	0.451549	0.54845
DB08142	0.459861	0.540139
DB14761	0.470438	0.529562
DB00276	0.754043	0.245957
DB15686	0.850026	0.149974
DB13729	0.903941	0.0960588
DB00439	0.9313	0.0686999
DB12933	0.937546	0.0624535
DB09053	0.948242	0.0517575
DB12980	0.959139	0.0408605
DB06810	0.970702	0.0292981
DB03523	0.979525	0.0204754
DB05013	0.982485	0.017515
DB12241	0.988585	0.011415
DB12114	0.991386	0.00861357
DB01204	0.996324	0.00367543
DB00220	0.997	0.00299988
DB13393	0.997437	0.00256313
DB12673	0.997762	0.00223843
DB05983	0.998964	0.00103588
DB06442	0.999181	0.000818715
DB00993	0.999274	0.00072618
DB00694	0.999664	0.000335741
DB13536	0.999908	9.19186e-05
DB00482	0.999979	2.07203e-05
DB01609	1	1.55277e-07
