# Supplementary material for: Accurate prediction of molecular targets using a self-supervised image representation learning framework
Source: Res Sq. 2022 Apr 7:rs.3.rs-1477870. Preprint. [Version 1] doi: 10.21203/rs.3.rs-1477870/v1 (PMC8996628; doi:10.21203/rs.3.rs-1477870/v1)
Supplement: Supplement 1 [file 8dba9263f603222d5a59abf1.zip › Supplemental_Tables_Cheng/Table S9.xlsx]

## Sheet: Table S9
Table S9: Screening results of approved drugs in DrugBank. DrugID corresponds to the drug id in DrugBank. pred_labels indicates whether it is a 3CL inhibitor (0 means no, 1 means yes). non-inhibitor_probs represents the probability of non-3CL inhibitors. inhibitor_probs represents the probability of 3CL inhibitors.Yellow background indicates evidence as a potential 3CL inhibitor
DrugID	Name	pred_labels	non-inhibitor_probs	inhibitor_probs	evidence description	evidence link
DB00446	Chloramphenicol	1	2.52e-06	0.999997	chloramphenicol exhibited high binding affinity to PLpro protein, suggesting the potential utility of these compounds in the treatment of SARS-CoV-2.	https://www.sciencedirect.com/science/article/pii/S2211383520302999
DB00297	Bupivacaine	1	2.8e-06	0.999997
DB13209	Bismuth subnitrate	1	2.98e-06	0.999997
DB08869	Tesamorelin	1	5.41e-06	0.999995
DB01002	Levobupivacaine	1	6.86e-06	0.999993
DB08936	Chlorcyclizine	1	9.79e-06	0.99999	Chlorcyclizine (CCZ) also showed inhibitory activities against SARS-CoV-2, SARS-CoV-1, and MERS in the pseudoparticle (PP) entry assay, indicating that CCZ is a broad antiviral entry inhibitor. (12,17)	https://pubs.acs.org/doi/full/10.1021/acsmedchemlett.1c00263
DB08987	Etidocaine	1	2.21e-05	0.999978
DB05273	Samarium (153Sm) lexidronam	1	2.3e-05	0.999977	Fig 2 (Samarium lexidronam) lists the drugs predicted by Dr-COVID, grouped based on their first level ATC codes such as antiparasitic (P), respiratory system (R), and so on, whereas Fig 1 emphasizes the ranks of these predicted drugs for the COVID-19 nodes.	https://arxiv.org/abs/2012.02151
DB00875	Flupentixol	1	5.21e-05	0.999948	Antiviral tests using native SARS-CoV-2 virus in Vero E6 cells confirmed that 7 of these drugs (clemastine, amiodarone, trimeprazine, bosutinib, toremifene, flupenthixol, and azelastine) significantly inhibited SARS2 replication, reducing supernatant viral RNA load with a promising level of activity.	https://www.nature.com/articles/s41401-020-00556-6
DB14020	Benzoin	1	7.88e-05	0.999921	The best inhibitors of SARS-CoV-2 Mpro are benzoin Siam and Sumatra resinoids, and rocket extracts (absolute and concrete) with the IC50 in range of 3.41 to 5.24 μg/mL.	https://www.researchgate.net/profile/Michal-Talma/publication/355861837_Evaluation_of_the_anti-SARS-CoV-2_properties_of_essential_oils_and_aromatic_extracts/links/618b784461f098772079f128/Evaluation-of-the-anti-SARS-CoV-2-properties-of-essential-oils-and-aromatic-extracts.pdf
DB00296	Ropivacaine	1	8.17e-05	0.999918
DB13720	Diphemanil	1	9.97e-05	0.9999
DB00499	Flutamide	1	0.000108331	0.999892	Strikingly, the androgen receptor antagonist flutamide emerged among the 36 drug candidates, based on the regulatory role of AR on ACE2.29	https://onlinelibrary.wiley.com/doi/full/10.1111/andr.12829
DB00624	Testosterone	1	0.000131815	0.999868	We also tested the inhibitory activity of testosterone, and our results reveal testosterone as possessing moderate inhibitory potency against the 3CLpro enzyme, which may thus provide an explanation why older men are more severely affected by COVID-19.	https://www.ncbi.nlm.nih.gov/pmc/articles/PMC8007184/
DB01058	Praziquantel	1	0.000133082	0.999867	In particular, perampanel, praziquantel, and nelfinavir have demonstrated better inhibitory activity for 3CLpro in SARS-CoV-2 due to its ability to bind with the abovementioned key residues.	https://www.ncbi.nlm.nih.gov/pmc/articles/PMC8526435/
DB01619	Phenindamine	1	0.000154449	0.999846	Collectively, these results predicted 35 potential ligands (Phenindamine) for the ACE2 folding intermediate	https://arxiv.org/abs/2004.13493
DB06799	Methenamine	1	0.000166839	0.999833
DB00974	Edetic acid	1	0.000175586	0.999824	Edetic acid could possibly work in a similar manner and disable the main protease of SARS-CoV-2, preventing the fusion of SARS-CoV-2 to the ACE2 receptor, and thereby, prevent or lessen infection.	https://www.mdpi.com/1999-4923/13/6/794/htm
DB06441	Cangrelor	1	0.000184769	0.999815	Cangrelor can form hydrogen bonds with CYS-145 in the catalytic dyad, and effectively occupied the S1 and S3 subsites of 3CLpro	https://www.tandfonline.com/doi/full/10.1080/07391102.2020.1817786
DB00623	Fluphenazine	1	0.000187853	0.999812	fluphenazine (sulfated nitrogenous compounds) may be considered promising COVID-19 protease inhibitors.	https://journals.sagepub.com/doi/full/10.1177/2472555220950236
DB06824		1	0.000194307	0.999806
DB00364		1	0.000235536	0.999764
DB06766		1	0.000241359	0.999759
DB14106		1	0.000243002	0.999757
DB01613		1	0.000253686	0.999746
DB00508		1	0.000255857	0.999744
DB00477		1	0.000263093	0.999737
DB00594		1	0.00027377	0.999726
DB14598		1	0.000273827	0.999726
DB05528		1	0.000276313	0.999724
DB00202		1	0.000299091	0.999701
DB11168		1	0.000344464	0.999656
DB14488		1	0.000404423	0.999596
DB11141		1	0.000416237	0.999584
DB00851		1	0.000451906	0.999548
DB01914		1	0.000485813	0.999514
DB11609		1	0.000548376	0.999452
DB00836		1	0.000605194	0.999395
DB01239		1	0.000617678	0.999382
DB00539		1	0.000636922	0.999363
DB11967		1	0.000645906	0.999354
DB00342		1	0.000661936	0.999338
DB14528		1	0.000682626	0.999317
DB00436		1	0.000684739	0.999315
DB11248		1	0.000690867	0.999309
DB11126		1	0.000693632	0.999306
DB04835		1	0.000737774	0.999262
DB01090		1	0.00084375	0.999156
DB01242		1	0.000881166	0.999119
DB09425		1	0.00119145	0.998808
DB13749		1	0.00124622	0.998754
DB13874		1	0.00124787	0.998752
DB01097		1	0.00125301	0.998747
DB01036		1	0.00128106	0.998719
DB15934		1	0.00144611	0.998554
DB11689		1	0.00145557	0.998544
DB00863		1	0.00158155	0.998418
DB06827		1	0.00159646	0.998404
DB11246		1	0.00166325	0.998337
DB01589		1	0.00166871	0.998331
DB00569		1	0.00169293	0.998307
DB01191		1	0.00174474	0.998255
DB14600		1	0.0017851	0.998215
DB00712		1	0.0019167	0.998083
DB13381		1	0.00196091	0.998039
DB14198		1	0.0019945	0.998005
DB06154		1	0.00200442	0.997996
DB01588		1	0.00203078	0.997969
DB12300		1	0.00203283	0.997967
DB00582		1	0.00204807	0.997952
DB12243		1	0.00215961	0.99784
DB00585		1	0.00223242	0.997768
DB11255		1	0.00223718	0.997763
DB06787		1	0.00227701	0.997723
DB00721		1	0.00229473	0.997705
DB00326		1	0.00250987	0.99749
DB11164		1	0.00254746	0.997453
DB00743		1	0.00260105	0.997399
DB00570		1	0.00276422	0.997236
DB08883		1	0.00293791	0.997062
DB01595		1	0.00294326	0.997057
DB01620		1	0.00300579	0.996994
DB03017		1	0.00321442	0.996786
DB09265		1	0.00328425	0.996716
DB01010		1	0.00343004	0.99657
DB00854		1	0.00346378	0.996536
DB00536		1	0.00349153	0.996508
DB01400		1	0.00349852	0.996501
DB01006		1	0.00365919	0.996341
DB00574		1	0.00394752	0.996053
DB00953		1	0.00395812	0.996042
DB00750		1	0.00396212	0.996038
DB00380		1	0.00399366	0.996006
DB00896		1	0.00400955	0.99599
DB11110		1	0.00408925	0.995911
DB09502		1	0.00426399	0.995736
DB09067		1	0.00428769	0.995712
DB06771		1	0.00452768	0.995472
DB13180		1	0.00452921	0.995471
DB01142		1	0.00474771	0.995252
DB14178		1	0.00480437	0.995196
DB06781		1	0.00485719	0.995143
DB11735		1	0.00487532	0.995125
DB00746		1	0.00489349	0.995107
DB00489		1	0.00512466	0.994875
DB00835		1	0.0051611	0.994839
DB12362		1	0.0052111	0.994789
DB00769		1	0.00545633	0.994544
DB08842		1	0.00560571	0.994394
DB08944		1	0.00582556	0.994174
DB03128		1	0.0059565	0.994043
DB01245		1	0.00627447	0.993726
DB09213		1	0.00647175	0.993528
DB01424		1	0.0065226	0.993477
DB01435		1	0.00695905	0.993041
DB00348		1	0.00718036	0.99282
DB00977		1	0.00725627	0.992744
DB12293		1	0.00732195	0.992678
DB00592		1	0.0073538	0.992646
DB00803		1	0.00757671	0.992423
DB05630		1	0.00772423	0.992276
DB00504		1	0.00773716	0.992263
DB00491		1	0.00783997	0.99216
DB01171		1	0.00821229	0.991788
DB00924		1	0.00869826	0.991302
DB00961		1	0.00926556	0.990734
DB09124		1	0.00942526	0.990575
DB09563		1	0.00968603	0.990314
DB14007		1	0.00973506	0.990265
DB14545		1	0.00982447	0.990176
DB09377		1	0.00993337	0.990067
DB00321		1	0.0102713	0.989729
DB05541		1	0.0103157	0.989684
DB00361		1	0.0104027	0.989597
DB00405		1	0.0105544	0.989446
DB01104		1	0.0106635	0.989336
DB11180		1	0.0114246	0.988575
DB00816		1	0.0114265	0.988574
DB00754		1	0.0115088	0.988491
DB11071		1	0.0116544	0.988346
DB00517		1	0.011718	0.988282
DB12153		1	0.0118583	0.988142
DB00472		1	0.012626	0.987374
DB06800		1	0.0126603	0.98734
DB00454		1	0.0128576	0.987142
DB12865		1	0.0130243	0.986976
DB09015		1	0.0133052	0.986695
DB01050		1	0.0133805	0.986619
DB09293		1	0.0136188	0.986381
DB01632		1	0.0137986	0.986201
DB00865		1	0.0139615	0.986039
DB09241		1	0.0146989	0.985301
DB00876		1	0.014791	0.985209
DB06710		1	0.0149187	0.985081
DB13246		1	0.0149372	0.985063
DB08985		1	0.0150252	0.984975
DB00894		1	0.0150296	0.98497
DB09047		1	0.0152668	0.984733
DB13858		1	0.0153457	0.984654
DB04794		1	0.0156448	0.984355
DB13813		1	0.0156928	0.984307
DB09420		1	0.0158287	0.984171
DB13956		1	0.0164635	0.983537
DB13620		1	0.0165112	0.983489
DB00475		1	0.0165772	0.983423
DB06705		1	0.0172286	0.982771
DB09167		1	0.0174603	0.98254
DB01278		1	0.0174695	0.982531
DB00801		1	0.0180987	0.981901
DB14649		1	0.0181747	0.981825
DB09366		1	0.0183234	0.981677
DB01208		1	0.018826	0.981174
DB00884		1	0.0190207	0.980979
DB00602		1	0.0190658	0.980934
DB00668		1	0.0196782	0.980322
DB11282		1	0.0201234	0.979877
DB06176		1	0.0201739	0.979826
DB01111		1	0.0209758	0.979024
DB09031		1	0.0210311	0.978969
DB00630		1	0.0211829	0.978817
DB06796		1	0.0213449	0.978655
DB11677		1	0.0216867	0.978313
DB01227		1	0.0216933	0.978307
DB00763		1	0.0218354	0.978165
DB04841		1	0.022262	0.977738
DB00540		1	0.0226355	0.977364
DB04711		1	0.0237322	0.976268
DB06201		1	0.023789	0.976211
DB00882		1	0.0238769	0.976123
DB01211		1	0.0244816	0.975518
DB13258		1	0.0246509	0.975349
DB09164		1	0.0246935	0.975307
DB09326		1	0.0249287	0.975071
DB00579		1	0.0250112	0.974989
DB14486		1	0.025176	0.974824
DB00014		1	0.0254244	0.974576
DB01173		1	0.0259114	0.974089
DB01708		1	0.0265247	0.973475
DB00748		1	0.0268927	0.973107
DB09300		1	0.0271286	0.972871
DB00789		1	0.0275178	0.972482
DB04832		1	0.0277792	0.972221
DB00196		1	0.0290971	0.970903
DB00333		1	0.0293795	0.97062
DB01410		1	0.0296902	0.97031
DB13615		1	0.0304606	0.969539
DB01452		1	0.0305258	0.969474
DB00378		1	0.0306056	0.969394
DB00458		1	0.0316524	0.968348
DB12911		1	0.0325819	0.967418
DB14189		1	0.0329778	0.967022
DB00080		1	0.0331941	0.966806
DB00372		1	0.0342658	0.965734
DB00180		1	0.0345305	0.96547
DB11332		1	0.0346621	0.965338
DB01407		1	0.0348282	0.965172
DB04931		1	0.035805	0.964195
DB06261		1	0.0363514	0.963649
DB06654		1	0.0366977	0.963302
DB00365		1	0.0368706	0.963129
DB14099		1	0.0376095	0.962391
DB09313		1	0.0377019	0.962298
DB14175		1	0.0382908	0.961709
DB01248		1	0.0385804	0.96142
DB09372		1	0.0393901	0.96061
DB00831		1	0.0398747	0.960125
DB00360		1	0.0404545	0.959546
DB05812		1	0.0407358	0.959264
DB00853		1	0.0407578	0.959242
DB01151		1	0.041044	0.958956
DB14203		1	0.0410563	0.958944
DB00396		1	0.0416703	0.95833
DB00740		1	0.0420866	0.957913
DB14657		1	0.0429698	0.95703
DB00152		1	0.0438509	0.956149
DB00350		1	0.045151	0.954849
DB00779		1	0.0462411	0.953759
DB04843		1	0.0462985	0.953701
DB13292		1	0.0470874	0.952913
DB00726		1	0.0474718	0.952528
DB00441		1	0.0475222	0.952478
DB00665		1	0.0480837	0.951916
DB01075		1	0.0482696	0.95173
DB00211		1	0.0483571	0.951643
DB11837		1	0.0486836	0.951316
DB09345		1	0.048836	0.951164
DB06148		1	0.0489042	0.951096
DB01085		1	0.0490811	0.950919
DB13114		1	0.0491067	0.950893
DB11641		1	0.0492761	0.950724
DB00918		1	0.0496837	0.950316
DB00838		1	0.0499034	0.950097
DB00282		1	0.051126	0.948874
DB06709		1	0.0527891	0.947211
DB13838		1	0.0533779	0.946622
DB04572		1	0.0554982	0.944502
DB09095		1	0.0555669	0.944433
DB01624		1	0.0570186	0.942981
DB06193		1	0.0572112	0.942789
DB11115		1	0.0575753	0.942425
DB08824		1	0.0575978	0.942402
DB06402		1	0.0578512	0.942149
DB09371		1	0.0581939	0.941806
DB00513		1	0.0582268	0.941773
DB00646		1	0.0582484	0.941752
DB01068		1	0.0586808	0.941319
DB01611		1	0.0589451	0.941055
DB09480		1	0.058967	0.941033
DB11079		1	0.0601694	0.939831
DB00425		1	0.0606045	0.939396
DB00937		1	0.0607021	0.939298
DB11189		1	0.0608045	0.939195
DB11660		1	0.061829	0.938171
DB00344		1	0.0630146	0.936985
DB00541		1	0.0638506	0.936149
DB01110		1	0.0649215	0.935079
DB00781		1	0.0649959	0.935004
DB01170		1	0.0654428	0.934557
DB11842		1	0.0668378	0.933162
DB09270		1	0.0683496	0.93165
DB01143		1	0.0684997	0.9315
DB00336		1	0.0686317	0.931368
DB01237		1	0.0687491	0.931251
DB13225		1	0.0694911	0.930509
DB00392		1	0.0696518	0.930348
DB09531		1	0.0697537	0.930246
DB08971		1	0.0719548	0.928045
DB00639		1	0.0735771	0.926423
DB13946		1	0.074559	0.925441
DB01158		1	0.0755061	0.924494
DB00846		1	0.0755931	0.924407
DB12615		1	0.0768691	0.923131
DB11283		1	0.0781117	0.921888
DB00419		1	0.0804614	0.919539
DB04540		1	0.0805379	0.919462
DB00951		1	0.08071	0.91929
DB00420		1	0.080965	0.919035
DB14105		1	0.0815482	0.918452
DB01558		1	0.0834341	0.916566
DB13953		1	0.0843707	0.915629
DB00325		1	0.0863325	0.913667
DB14529		1	0.086692	0.913308
DB11210		1	0.0878709	0.912129
DB00219		1	0.0884675	0.911532
DB01013		1	0.089137	0.910863
DB01077		1	0.0894035	0.910597
DB00281		1	0.0898428	0.910157
DB00548		1	0.0898976	0.910102
DB00403		1	0.0909194	0.909081
DB00892		1	0.0910567	0.908943
DB00690		1	0.0918099	0.90819
DB00727		1	0.0921522	0.907848
DB00235		1	0.0935938	0.906406
DB04871		1	0.0946789	0.905321
DB11315		1	0.0951048	0.904895
DB11705		1	0.0960649	0.903935
DB00591		1	0.0963339	0.903666
DB09137		1	0.0973983	0.902602
DB09048		1	0.100166	0.899834
DB00215		1	0.10381	0.89619
DB01146		1	0.104741	0.895259
DB00207		1	0.105088	0.894912
DB12377		1	0.106713	0.893287
DB00738		1	0.106749	0.893251
DB06204		1	0.108747	0.891253
DB00173		1	0.10932	0.89068
DB06243		1	0.110173	0.889827
DB04221		1	0.111254	0.888746
DB00358		1	0.111573	0.888427
DB11072		1	0.114414	0.885586
DB01011		1	0.114993	0.885007
DB01015		1	0.115369	0.884631
DB11219		1	0.116902	0.883098
DB11760		1	0.117839	0.882161
DB00783		1	0.118894	0.881106
DB14075		1	0.120139	0.879861
DB11835		1	0.121778	0.878222
DB09128		1	0.122051	0.877949
DB00710		1	0.123513	0.876487
DB01320		1	0.123664	0.876336
DB00720		1	0.124647	0.875353
DB00268		1	0.124856	0.875144
DB09340		1	0.125024	0.874976
DB11619		1	0.12771	0.87229
DB13944		1	0.129737	0.870263
DB14541		1	0.130246	0.869754
DB00153		1	0.130649	0.869351
DB15779		1	0.132459	0.867541
DB12537		1	0.132872	0.867128
DB00242		1	0.133541	0.866459
DB06706		1	0.134446	0.865554
DB01204		1	0.135788	0.864212
DB14202		1	0.136148	0.863852
DB11584		1	0.136216	0.863784
DB14658		1	0.137701	0.862299
DB00251		1	0.137786	0.862214
DB07776		1	0.142097	0.857903
DB00240		1	0.142802	0.857198
DB13711		1	0.144985	0.855015
DB01149		1	0.145981	0.854019
DB09415		1	0.146767	0.853232
DB00184		1	0.147636	0.852364
DB00205		1	0.149231	0.850769
DB14199		1	0.151156	0.848844
DB00758		1	0.152384	0.847616
DB00115		1	0.152427	0.847573
DB01582		1	0.153181	0.846819
DB09068		1	0.153597	0.846403
DB13995		1	0.153807	0.846193
DB14568		1	0.156234	0.843766
DB06702		1	0.157248	0.842752
DB01033		1	0.158322	0.841678
DB00253		1	0.158327	0.841673
DB00782		1	0.159778	0.840222
DB01222		1	0.160925	0.839075
DB09114		1	0.164494	0.835506
DB00583		1	0.165256	0.834744
DB08880		1	0.165272	0.834728
DB13867		1	0.16601	0.83399
DB01338		1	0.167993	0.832006
DB14539		1	0.169607	0.830393
DB11262		1	0.170238	0.829762
DB13766		1	0.172242	0.827758
DB11201		1	0.172371	0.827629
DB06789		1	0.173287	0.826713
DB11979		1	0.174579	0.825421
DB09070		1	0.174797	0.825203
DB08890		1	0.177321	0.822679
DB04837		1	0.179387	0.820613
DB00209		1	0.179409	0.820591
DB01185		1	0.18079	0.81921
DB09220		1	0.182316	0.817684
DB11327		1	0.18324	0.81676
DB01260		1	0.183466	0.816535
DB00663		1	0.184074	0.815926
DB11340		1	0.185974	0.814026
DB00657		1	0.186648	0.813352
DB09040		1	0.186897	0.813103
DB00538		1	0.186908	0.813091
DB01095		1	0.18808	0.81192
DB00962		1	0.188716	0.811284
DB01606		1	0.189456	0.810544
DB00314		1	0.189896	0.810104
DB00678		1	0.191079	0.808921
DB08884		1	0.192391	0.807609
DB13265		1	0.1924	0.8076
DB11156		1	0.193425	0.806575
DB13228		1	0.193819	0.806181
DB00176		1	0.196317	0.803683
DB00050		1	0.196593	0.803407
DB08889		1	0.196776	0.803224
DB00807		1	0.199668	0.800332
DB00822		1	0.200179	0.799821
DB00400		1	0.202981	0.797019
DB00700		1	0.203	0.797
DB01219		1	0.204532	0.795468
DB04825		1	0.204607	0.795393
DB01406		1	0.204738	0.795262
DB01217		1	0.206147	0.793853
DB01228		1	0.207998	0.792002
DB00122		1	0.208669	0.791331
DB00410		1	0.20888	0.79112
DB00545		1	0.209135	0.790865
DB01084		1	0.210805	0.789195
DB06691		1	0.211448	0.788552
DB08799		1	0.215228	0.784772
DB00106		1	0.216262	0.783738
DB00874		1	0.217399	0.782601
DB00844		1	0.218288	0.781712
DB02772		1	0.218496	0.781504
DB13221		1	0.22037	0.77963
DB00123		1	0.221984	0.778016
DB01155		1	0.22231	0.77769
DB04842		1	0.224825	0.775175
DB11642		1	0.225033	0.774967
DB00271		1	0.225161	0.774839
DB09123		1	0.227067	0.772933
DB12278		1	0.227701	0.772299
DB01261		1	0.228039	0.771961
DB08823		1	0.230027	0.769973
DB01626		1	0.230295	0.769705
DB01069		1	0.231181	0.768819
DB00486		1	0.235976	0.764024
DB11160		1	0.236471	0.763529
DB00007		1	0.237471	0.762529
DB01135		1	0.238853	0.761147
DB01333		1	0.239355	0.760645
DB00370		1	0.240733	0.759267
DB00772		1	0.241189	0.758811
DB00223		1	0.241571	0.758429
DB06694		1	0.242487	0.757513
DB11184		1	0.2431	0.7569
DB00766		1	0.243982	0.756018
DB00645		1	0.244332	0.755668
DB15566		1	0.244512	0.755488
DB00902		1	0.246168	0.753832
DB06783		1	0.247111	0.752889
DB00408		1	0.24856	0.75144
DB01618		1	0.254237	0.745763
DB13219		1	0.254976	0.745024
DB01137		1	0.256767	0.743233
DB01348		1	0.258293	0.741707
DB00916		1	0.25978	0.74022
DB09378		1	0.259895	0.740105
DB09195		1	0.260288	0.739711
DB01062		1	0.262004	0.737996
DB04465		1	0.262954	0.737046
DB09355		1	0.264286	0.735714
DB00427		1	0.264463	0.735537
DB00313		1	0.267639	0.732361
DB13928		1	0.267888	0.732113
DB15950		1	0.271791	0.728209
DB16022		1	0.273184	0.726816
DB01076		1	0.273952	0.726048
DB04896		1	0.274473	0.725527
DB00933		1	0.275613	0.724387
DB00292		1	0.276268	0.723732
DB01086		1	0.279443	0.720557
DB00332		1	0.28293	0.71707
DB09138		1	0.283787	0.716213
DB01165		1	0.287891	0.712109
DB03614		1	0.288956	0.711044
DB01061		1	0.291406	0.708594
DB00935		1	0.292783	0.707217
DB00450		1	0.294539	0.705461
DB00340		1	0.296311	0.703689
DB00995		1	0.296917	0.703083
DB15444		1	0.297276	0.702724
DB00644		1	0.301857	0.698143
DB00596		1	0.305363	0.694637
DB08988		1	0.307347	0.692653
DB08871		1	0.308766	0.691234
DB00934		1	0.309843	0.690157
DB14006		1	0.310059	0.689941
DB00143		1	0.3176	0.6824
DB06077		1	0.318752	0.681248
DB14141		1	0.319317	0.680683
DB14485		1	0.320581	0.679419
DB00978		1	0.322231	0.677769
DB01187		1	0.323889	0.676111
DB16019		1	0.324122	0.675878
DB01324		1	0.324148	0.675852
DB01362		1	0.32567	0.67433
DB01175		1	0.325964	0.674036
DB00214		1	0.326288	0.673712
DB08906		1	0.329419	0.670581
DB01020		1	0.336619	0.663381
DB04575		1	0.337383	0.662617
DB00035		1	0.338839	0.661161
DB02789		1	0.340945	0.659055
DB00647		1	0.344071	0.655929
DB00906		1	0.345392	0.654608
DB04911		1	0.347729	0.652271
DB09267		1	0.35109	0.64891
DB11652		1	0.354571	0.645429
DB00299		1	0.35562	0.64438
DB13997		1	0.356697	0.643303
DB00992		1	0.359268	0.640732
DB12710		1	0.360466	0.639534
DB15982		1	0.360594	0.639406
DB00399		1	0.361083	0.638917
DB01247		1	0.361616	0.638384
DB00810		1	0.365003	0.634997
DB00501		1	0.366605	0.633395
DB01282		1	0.366646	0.633354
DB00434		1	0.369568	0.630432
DB01718		1	0.369757	0.630243
DB06804		1	0.371302	0.628698
DB00300		1	0.371417	0.628583
DB00309		1	0.372967	0.627033
DB11815		1	0.375795	0.624205
DB00724		1	0.376637	0.623363
DB15328		1	0.37749	0.62251
DB00318		1	0.37919	0.62081
DB11260		1	0.380682	0.619318
DB14632		1	0.381275	0.618725
DB14151		1	0.384688	0.615312
DB00889		1	0.385566	0.614434
DB01625		1	0.392279	0.607721
DB00567		1	0.398289	0.601711
DB01126		1	0.398347	0.601653
DB11148		1	0.399223	0.600777
DB01609		1	0.404232	0.595768
DB00383		1	0.404622	0.595379
DB00915		1	0.408938	0.591062
DB00628		1	0.409423	0.590577
DB14763		1	0.411518	0.588482
DB00280		1	0.412057	0.587943
DB11125		1	0.413722	0.586278
DB01357		1	0.413745	0.586255
DB04173		1	0.42388	0.57612
DB00390		1	0.425113	0.574887
DB01246		1	0.425762	0.574238
DB01395		1	0.427579	0.572421
DB11064		1	0.431947	0.568053
DB06811		1	0.43426	0.56574
DB09552		1	0.445678	0.554322
DB14596		1	0.44838	0.55162
DB00788		1	0.449252	0.550748
DB09205		1	0.44933	0.55067
DB01123		1	0.452758	0.547242
DB14159		1	0.454291	0.545709
DB14646		1	0.456191	0.543809
DB14177		1	0.45638	0.54362
DB06786		1	0.460801	0.539199
DB00809		1	0.461554	0.538446
DB03615		1	0.46479	0.53521
DB14540		1	0.46803	0.531971
DB00146		1	0.470091	0.529909
DB01581		1	0.470631	0.529369
DB01340		1	0.47307	0.52693
DB00418		1	0.475577	0.524423
DB01612		1	0.477118	0.522882
DB04861		1	0.477587	0.522413
DB04571		1	0.477632	0.522368
DB00520		1	0.478266	0.521734
DB06119		1	0.480407	0.519593
DB01232		1	0.480955	0.519045
DB01176		1	0.481601	0.518399
DB00985		1	0.481656	0.518344
DB13179		1	0.484624	0.515376
DB09143		1	0.484904	0.515096
DB09081		1	0.486459	0.513541
DB03310		1	0.486805	0.513195
DB00691		1	0.488095	0.511905
DB06810		1	0.489255	0.510745
DB00655		1	0.489961	0.510039
DB06262		1	0.492051	0.507949
DB06703		1	0.494759	0.505241
DB04840		1	0.495019	0.504981
DB01253		0	0.501524	0.498476
DB01210		0	0.50611	0.49389
DB01380		0	0.507431	0.492569
DB09517		0	0.508942	0.491058
DB01047		0	0.510822	0.489178
DB11932		0	0.51163	0.48837
DB11285		0	0.516465	0.483535
DB00288		0	0.51665	0.48335
DB06147		0	0.517357	0.482643
DB06825		0	0.518365	0.481635
DB00970		0	0.520307	0.479693
DB00818		0	0.521048	0.478952
DB09333		0	0.521759	0.478241
DB01064		0	0.524662	0.475338
DB13966		0	0.524791	0.475209
DB06711		0	0.532442	0.467558
DB06785		0	0.533958	0.466042
DB05245		0	0.534632	0.465368
DB00990		0	0.535072	0.464928
DB05521		0	0.535405	0.464595
DB01063		0	0.536062	0.463938
DB01202		0	0.536662	0.463338
DB01579		0	0.538291	0.461709
DB08973		0	0.538292	0.461708
DB11636		0	0.540149	0.459851
DB15480		0	0.540269	0.459731
DB01019		0	0.543075	0.456925
DB14542		0	0.543449	0.456551
DB11590		0	0.553421	0.446579
DB08905		0	0.554513	0.445487
DB09055		0	0.557698	0.442302
DB11602		0	0.558684	0.441316
DB14840		0	0.56112	0.43888
DB14173		0	0.561936	0.438064
DB00899		0	0.568641	0.431359
DB00527		0	0.569485	0.430515
DB12867		0	0.570547	0.429453
DB13970		0	0.574042	0.425958
DB08874		0	0.576941	0.423059
DB14183		0	0.577283	0.422717
DB11943		0	0.577446	0.422554
DB01638		0	0.578726	0.421274
DB13268		0	0.581493	0.418507
DB11284		0	0.585259	0.414742
DB04272		0	0.586107	0.413893
DB12474		0	0.588216	0.411784
DB01401		0	0.588376	0.411625
DB00406		0	0.589302	0.410698
DB01419		0	0.590628	0.409372
DB13259		0	0.591136	0.408864
DB06762		0	0.591599	0.408401
DB00557		0	0.592342	0.407658
DB01240		0	0.593256	0.406744
DB11629		0	0.594194	0.405807
DB00871		0	0.594605	0.405395
DB14484		0	0.594647	0.405353
DB00603		0	0.600538	0.399462
DB00555		0	0.601137	0.398863
DB14483		0	0.601354	0.398646
DB00908		0	0.601559	0.398441
DB15617		0	0.602761	0.397239
DB00537		0	0.606075	0.393925
DB14644		0	0.606478	0.393522
DB00437		0	0.607502	0.392498
DB13943		0	0.607588	0.392411
DB00193		0	0.613538	0.386462
DB00169		0	0.614271	0.385729
DB04038		0	0.615889	0.384111
DB09210		0	0.617101	0.382899
DB00287		0	0.619282	0.380718
DB08938		0	0.620152	0.379848
DB00832		0	0.624051	0.375949
DB00804		0	0.626621	0.373379
DB11200		0	0.627797	0.372203
DB04880		0	0.629243	0.370758
DB00351		0	0.633908	0.366092
DB13628		0	0.636368	0.363632
DB00883		0	0.637091	0.36291
DB06153		0	0.639837	0.360163
DB00941		0	0.641892	0.358108
DB00320		0	0.642012	0.357988
DB08943		0	0.644459	0.355541
DB08801		0	0.644739	0.355261
DB08329		0	0.646291	0.353709
DB14084		0	0.647773	0.352227
DB04224		0	0.648077	0.351923
DB09342		0	0.650663	0.349337
DB08964		0	0.651225	0.348775
DB00377		0	0.651792	0.348208
DB00885		0	0.651911	0.348089
DB13954		0	0.656115	0.343885
DB00850		0	0.656636	0.343364
DB00719		0	0.658002	0.341998
DB01161		0	0.661209	0.338791
DB04946		0	0.662339	0.337661
DB01351		0	0.662404	0.337596
DB00742		0	0.663976	0.336024
DB09142		0	0.67317	0.32683
DB09376		0	0.674828	0.325172
DB01078		0	0.676666	0.323334
DB13116		0	0.67828	0.32172
DB11093		0	0.679465	0.320534
DB00565		0	0.68006	0.31994
DB15690		0	0.680584	0.319416
DB00709		0	0.680758	0.319242
DB09019		0	0.681851	0.318149
DB01223		0	0.682299	0.317701
DB00797		0	0.68408	0.31592
DB01096		0	0.686974	0.313026
DB01007		0	0.689185	0.310815
DB00307		0	0.691757	0.308243
DB15678		0	0.693958	0.306042
DB01083		0	0.69719	0.30281
DB01366		0	0.697215	0.302785
DB00476		0	0.6973	0.3027
DB01046		0	0.698804	0.301196
DB04822		0	0.699125	0.300875
DB00967		0	0.69915	0.30085
DB05381		0	0.700289	0.299711
DB14669		0	0.700346	0.299654
DB09401		0	0.702749	0.297252
DB00353		0	0.702959	0.297041
DB13256		0	0.706274	0.293726
DB04839		0	0.706631	0.293369
DB01396		0	0.708372	0.291627
DB01127		0	0.708581	0.291419
DB06729		0	0.70919	0.29081
DB00787		0	0.709596	0.290404
DB01114		0	0.711682	0.288318
DB01623		0	0.711911	0.288089
DB00696		0	0.714054	0.285946
DB13178		0	0.714376	0.285624
DB11257		0	0.716284	0.283716
DB11942		0	0.717086	0.282914
DB00192		0	0.717217	0.282783
DB00275		0	0.718949	0.281051
DB00433		0	0.719031	0.280969
DB00677		0	0.719642	0.280358
DB00652		0	0.719766	0.280234
DB11859		0	0.720224	0.279776
DB12328		0	0.72171	0.27829
DB09061		0	0.722509	0.277491
DB06817		0	0.723127	0.276873
DB00480		0	0.72383	0.27617
DB01012		0	0.724264	0.275736
DB08949		0	0.724869	0.275131
DB14543		0	0.726535	0.273465
DB09119		0	0.728129	0.271871
DB12473		0	0.729007	0.270993
DB00999		0	0.729202	0.270798
DB14194		0	0.731059	0.268941
DB00976		0	0.731304	0.268696
DB11117		0	0.731733	0.268267
DB09160		0	0.731733	0.268267
DB01074		0	0.732333	0.267667
DB00891		0	0.736353	0.263647
DB00780		0	0.736536	0.263464
DB08887		0	0.7372	0.2628
DB03808		0	0.739427	0.260573
DB13157		0	0.741262	0.258738
DB00679		0	0.741583	0.258417
DB06788		0	0.742457	0.257543
DB00683		0	0.742668	0.257332
DB00136		0	0.743303	0.256697
DB00919		0	0.744322	0.255678
DB00131		0	0.744868	0.255132
DB08965		0	0.744998	0.255002
DB00699		0	0.745304	0.254696
DB00711		0	0.747054	0.252946
DB14143		0	0.751092	0.248908
DB00179		0	0.751483	0.248517
DB09085		0	0.753182	0.246818
DB00363		0	0.753467	0.246533
DB09546		0	0.754976	0.245024
DB00366		0	0.757944	0.242056
DB00581		0	0.758491	0.24151
DB08933		0	0.760197	0.239803
DB09403		0	0.761653	0.238346
DB00950		0	0.764367	0.235633
DB00770		0	0.765073	0.234927
DB00509		0	0.765371	0.234629
DB09350		0	0.765552	0.234448
DB00654		0	0.766972	0.233028
DB00847		0	0.767113	0.232887
DB00498		0	0.768254	0.231746
DB00929		0	0.769438	0.230562
DB09054		0	0.770757	0.229243
DB14761		0	0.772004	0.227996
DB00273		0	0.772417	0.227583
DB01057		0	0.773683	0.226317
DB14019		0	0.776106	0.223894
DB08918		0	0.776242	0.223758
DB00940		0	0.776986	0.223014
DB00467		0	0.777651	0.222349
DB13680		0	0.780319	0.219681
DB02300		0	0.782796	0.217204
DB01303		0	0.783401	0.216599
DB00525		0	0.783903	0.216097
DB00732		0	0.784548	0.215452
DB13908		0	0.785463	0.214537
DB01106		0	0.785682	0.214318
DB15305		0	0.785916	0.214084
DB14642		0	0.78723	0.21277
DB00135		0	0.788877	0.211123
DB05039		0	0.788884	0.211116
DB01426		0	0.789483	0.210517
DB03756		0	0.790501	0.209499
DB00277		0	0.790768	0.209231
DB00411		0	0.792746	0.207254
DB14527		0	0.792994	0.207006
DB12945		0	0.793654	0.206346
DB08958		0	0.793665	0.206335
DB09094		0	0.796254	0.203746
DB14002		0	0.796813	0.203187
DB00988		0	0.796906	0.203094
DB01698		0	0.800052	0.199947
DB00387		0	0.801017	0.198983
DB06145		0	0.801548	0.198452
DB00898		0	0.802508	0.197492
DB00600		0	0.802537	0.197463
DB00243		0	0.804613	0.195387
DB01072		0	0.805579	0.194421
DB11751		0	0.8058	0.1942
DB00512		0	0.807559	0.192441
DB11331		0	0.808279	0.191721
DB00456		0	0.812023	0.187977
DB01236		0	0.812868	0.187132
DB01130		0	0.812923	0.187077
DB03147		0	0.813611	0.186389
DB01194		0	0.814241	0.185759
DB00829		0	0.815124	0.184876
DB09088		0	0.816758	0.183242
DB00864		0	0.817187	0.182813
DB14753		0	0.817358	0.182642
DB12942		0	0.817686	0.182314
DB01122		0	0.818981	0.181019
DB13222		0	0.821533	0.178467
DB08819		0	0.822187	0.177813
DB00634		0	0.823774	0.176226
DB14507		0	0.825786	0.174214
DB12499		0	0.826246	0.173754
DB00675		0	0.82655	0.17345
DB01092		0	0.827169	0.172831
DB06403		0	0.827734	0.172266
DB09570		0	0.828309	0.171691
DB00684		0	0.830236	0.169764
DB03247		0	0.83152	0.16848
DB00861		0	0.83196	0.16804
DB05260		0	0.833069	0.166931
DB13158		0	0.833224	0.166776
DB01367		0	0.833761	0.166239
DB06614		0	0.833885	0.166115
DB11596		0	0.834231	0.165769
DB00751		0	0.834535	0.165465
DB00218		0	0.835624	0.164376
DB01178		0	0.836325	0.163675
DB09161		0	0.836674	0.163326
DB00091		0	0.836829	0.163171
DB00672		0	0.838158	0.161842
DB14650		0	0.838244	0.161756
DB01224		0	0.838533	0.161467
DB06795		0	0.839509	0.160491
DB00673		0	0.840155	0.159845
DB00231		0	0.842243	0.157757
DB00794		0	0.842416	0.157584
DB09136		0	0.842484	0.157516
DB00752		0	0.842817	0.157183
DB00560		0	0.842991	0.157009
DB14193		0	0.843661	0.156339
DB00561		0	0.84515	0.15485
DB14544		0	0.845987	0.154013
DB00478		0	0.8469	0.1531
DB00793		0	0.847201	0.152799
DB01201		0	0.848314	0.151686
DB13747		0	0.848589	0.151411
DB14975		0	0.850557	0.149443
DB00323		0	0.850993	0.149007
DB01154		0	0.851147	0.148853
DB01427		0	0.851218	0.148782
DB02638		0	0.851479	0.148521
DB00947		0	0.852262	0.147738
DB00981		0	0.852334	0.147666
DB02513		0	0.853912	0.146088
DB00543		0	0.855791	0.144209
DB00589		0	0.855875	0.144125
DB09069		0	0.856611	0.143389
DB14195		0	0.856855	0.143145
DB01436		0	0.857716	0.142284
DB05351		0	0.860852	0.139148
DB06704		0	0.86187	0.13813
DB11653		0	0.862133	0.137867
DB06689		0	0.862286	0.137714
DB01180		0	0.862608	0.137392
DB01591		0	0.8633	0.1367
DB14490		0	0.863352	0.136648
DB13211		0	0.865834	0.134166
DB00067		0	0.866086	0.133914
DB11610		0	0.86618	0.13382
DB00474		0	0.866196	0.133804
DB00927		0	0.866954	0.133046
DB01043		0	0.869007	0.130993
DB13262		0	0.869297	0.130703
DB00800		0	0.8694	0.1306
DB12938		0	0.870015	0.129985
DB00447		0	0.871397	0.128603
DB01166		0	0.871936	0.128064
DB04821		0	0.872116	0.127884
DB00217		0	0.87287	0.12713
DB13955		0	0.872945	0.127055
DB00986		0	0.873072	0.126928
DB06718		0	0.873891	0.126109
DB15679		0	0.876607	0.123393
DB09216		0	0.87688	0.123121
DB06717		0	0.878241	0.121759
DB01141		0	0.878755	0.121245
DB01284		0	0.878813	0.121187
DB00979		0	0.878903	0.121097
DB09487		0	0.881638	0.118362
DB00382		0	0.882291	0.117709
DB09561		0	0.883324	0.116676
DB08804		0	0.883625	0.116375
DB01291		0	0.884414	0.115586
DB13247		0	0.884679	0.115321
DB00564		0	0.886614	0.113386
DB00900		0	0.886619	0.113381
DB00777		0	0.886938	0.113063
DB00327		0	0.88764	0.11236
DB00261		0	0.889297	0.110703
DB00141		0	0.889698	0.110302
DB11269		0	0.890787	0.109213
DB00289		0	0.891031	0.108969
DB06809		0	0.893412	0.106588
DB01353		0	0.894544	0.105456
DB11700		0	0.894607	0.105393
DB11951		0	0.895079	0.104921
DB00920		0	0.895848	0.104152
DB00778		0	0.895973	0.104027
DB00563		0	0.895989	0.104011
DB01073		0	0.8965	0.1035
DB00578		0	0.897835	0.102165
DB00257		0	0.897873	0.102127
DB00989		0	0.897949	0.102051
DB00622		0	0.898596	0.101404
DB14631		0	0.899185	0.100815
DB11963		0	0.899247	0.100753
DB00161		0	0.900339	0.0996607
DB11431		0	0.901614	0.0983862
DB00814		0	0.901973	0.0980266
DB00669		0	0.902036	0.0979641
DB13848		0	0.902251	0.0977485
DB01235		0	0.903333	0.0966669
DB11186		0	0.90379	0.09621
DB06701		0	0.90381	0.0961902
DB13136		0	0.90481	0.0951899
DB12834		0	0.905905	0.0940948
DB09139		0	0.906227	0.0937726
DB00279		0	0.906255	0.0937447
DB11989		0	0.906271	0.0937291
DB15477		0	0.906461	0.093539
DB05013		0	0.907005	0.0929954
DB00426		0	0.907268	0.0927325
DB14703		0	0.907642	0.0923581
DB05219		0	0.908013	0.0919872
DB13156		0	0.908018	0.0919824
DB12602		0	0.908209	0.0917911
DB09071		0	0.909408	0.0905923
DB00027		0	0.909794	0.0902064
DB09084		0	0.910553	0.0894468
DB00157		0	0.911591	0.0884089
DB08911		0	0.91184	0.0881599
DB00792		0	0.912201	0.0877993
DB06708		0	0.912201	0.0877985
DB00879		0	0.913577	0.0864232
DB11640		0	0.913779	0.0862205
DB11235		0	0.915243	0.0847572
DB00952		0	0.915814	0.0841863
DB14186		0	0.916816	0.083184
DB00451		0	0.917941	0.082059
DB00910		0	0.918114	0.0818865
DB02362		0	0.918515	0.0814854
DB15906		0	0.919104	0.0808964
DB00682		0	0.919137	0.0808626
DB00404		0	0.919314	0.0806855
DB09152		0	0.919505	0.0804952
DB01421		0	0.919683	0.0803172
DB01121		0	0.919885	0.0801154
DB01399		0	0.920019	0.0799809
DB01087		0	0.920172	0.079828
DB14078		0	0.920259	0.0797412
DB13909		0	0.920548	0.0794516
DB01192		0	0.9217	0.0783002
DB01628		0	0.921882	0.078118
DB06772		0	0.922568	0.0774324
DB00773		0	0.922662	0.0773385
DB06764		0	0.922781	0.0772193
DB12789		0	0.923427	0.0765729
DB00692		0	0.923954	0.0760463
DB00225		0	0.924459	0.0755409
DB12466		0	0.925008	0.0749919
DB01551		0	0.925227	0.0747731
DB00421		0	0.925974	0.0740263
DB01744		0	0.926082	0.0739177
DB13142		0	0.926422	0.0735785
DB06756		0	0.926469	0.0735311
DB00586		0	0.926856	0.0731438
DB13962		0	0.92729	0.0727105
DB00735		0	0.927389	0.0726107
DB15091		0	0.927525	0.072475
DB06826		0	0.928777	0.0712229
DB01544		0	0.929035	0.0709654
DB01214		0	0.930167	0.0698333
DB01001		0	0.930196	0.0698042
DB00824		0	0.93038	0.06962
DB08816		0	0.930435	0.069565
DB11570		0	0.931817	0.0681832
DB06196		0	0.93227	0.0677299
DB11827		0	0.932772	0.0672277
DB09282		0	0.932841	0.067159
DB00827		0	0.932983	0.0670172
DB00384		0	0.933584	0.0664161
DB00298		0	0.93484	0.0651597
DB00975		0	0.934931	0.0650691
DB01029		0	0.935187	0.0648127
DB00880		0	0.93529	0.0647095
DB15575		0	0.935681	0.0643194
DB00633		0	0.936015	0.0639846
DB08893		0	0.936201	0.0637987
DB09299		0	0.936323	0.063677
DB00265		0	0.936888	0.0631122
DB14643		0	0.937475	0.0625251
DB01088		0	0.937587	0.0624132
DB00914		0	0.93795	0.0620502
DB01035		0	0.93801	0.0619902
DB00704		0	0.938073	0.0619275
DB12952		0	0.938631	0.0613692
DB06215		0	0.938683	0.0613166
DB09101		0	0.939226	0.0607737
DB14116		0	0.939576	0.0604238
DB09291		0	0.939871	0.0601286
DB00006		0	0.940187	0.0598128
DB01018		0	0.940262	0.0597381
DB11363		0	0.940653	0.0593469
DB00917		0	0.94104	0.0589595
DB01105		0	0.9411	0.0589001
DB13322		0	0.941606	0.0583939
DB00448		0	0.94174	0.0582603
DB09419		0	0.942069	0.057931
DB01598		0	0.942907	0.0570927
DB12924		0	0.943172	0.0568284
DB00609		0	0.943799	0.0562012
DB09421		0	0.944099	0.0559005
DB01024		0	0.945094	0.0549062
DB09132		0	0.945289	0.054711
DB00734		0	0.9455	0.0545005
DB00341		0	0.945564	0.0544361
DB00104		0	0.945639	0.0543605
DB09116		0	0.946213	0.0537872
DB13245		0	0.946238	0.0537624
DB00588		0	0.946411	0.0535886
DB11254		0	0.946687	0.0533129
DB00200		0	0.946865	0.0531352
DB00547		0	0.947013	0.0529873
DB09165		0	0.947406	0.0525943
DB00490		0	0.947828	0.0521716
DB08946		0	0.948393	0.0516071
DB11978		0	0.94909	0.0509095
DB05294		0	0.949249	0.0507514
DB12001		0	0.949594	0.0504055
DB12343		0	0.949672	0.0503282
DB01032		0	0.949756	0.0502444
DB09149		0	0.949822	0.0501778
DB00535		0	0.949837	0.0501631
DB00573		0	0.949938	0.0500621
DB03796		0	0.950353	0.0496468
DB00998		0	0.950748	0.0492517
DB01004		0	0.950773	0.0492268
DB00834		0	0.950962	0.0490378
DB00259		0	0.950972	0.0490283
DB00739		0	0.952249	0.0477512
DB11328		0	0.952546	0.0474538
DB14512		0	0.952812	0.0471876
DB01298		0	0.953036	0.0469639
DB13139		0	0.953057	0.0469429
DB09488		0	0.953356	0.0466444
DB09332		0	0.953356	0.0466441
DB01296		0	0.95345	0.0465503
DB15916		0	0.9536	0.0463998
DB09319		0	0.953683	0.0463167
DB01226		0	0.953923	0.0460769
DB00519		0	0.954168	0.0458322
DB00621		0	0.954207	0.045793
DB13288		0	0.95433	0.0456696
DB09394		0	0.954334	0.0456662
DB11921		0	0.954632	0.0453675
DB15467		0	0.954767	0.0452327
DB09275		0	0.955076	0.0449244
DB11278		0	0.9551	0.0449002
DB08908		0	0.955425	0.0445754
DB09364		0	0.955429	0.0445711
DB13444		0	0.955438	0.0445619
DB01215		0	0.955863	0.0441371
DB00272		0	0.95636	0.0436397
DB00651		0	0.957315	0.0426854
DB12070		0	0.958032	0.0419678
DB01218		0	0.958143	0.041857
DB11279		0	0.958198	0.0418024
DB03193		0	0.958308	0.0416922
DB00722		0	0.9586	0.0414002
DB00201		0	0.958919	0.041081
DB14082		0	0.959446	0.0405537
DB11299		0	0.959695	0.0403051
DB00698		0	0.959776	0.0402239
DB12978		0	0.960279	0.0397211
DB11197		0	0.960284	0.0397163
DB03904		0	0.960711	0.0392893
DB13253		0	0.960781	0.0392196
DB09510		0	0.961221	0.0387795
DB00194		0	0.961408	0.0385922
DB00991		0	0.961563	0.0384372
DB00290		0	0.961655	0.0383448
DB00666		0	0.961722	0.0382781
DB00774		0	0.961739	0.0382606
DB00409		0	0.962036	0.037964
DB00796		0	0.96227	0.0377298
DB00799		0	0.962437	0.0375627
DB14583		0	0.962441	0.0375595
DB00607		0	0.962538	0.037462
DB09145		0	0.962616	0.0373838
DB11748		0	0.962625	0.0373745
DB09496		0	0.962696	0.037304
DB09512		0	0.962963	0.0370366
DB00221		0	0.963049	0.036951
DB00798		0	0.963129	0.0368711
DB00969		0	0.963185	0.0368148
DB01153		0	0.963311	0.0366891
DB01152		0	0.963386	0.0366143
DB05154		0	0.963617	0.0363829
DB00615		0	0.963804	0.0361958
DB06412		0	0.963992	0.0360082
DB14033		0	0.964073	0.0359268
DB09495		0	0.964484	0.0355164
DB00362		0	0.964581	0.0354194
DB09400		0	0.964629	0.0353712
DB14500		0	0.964705	0.0352946
DB00982		0	0.964709	0.0352913
DB06700		0	0.964955	0.0350452
DB00904		0	0.965391	0.0346092
DB03166		0	0.965491	0.0345087
DB00185		0	0.965565	0.0344356
DB06594		0	0.965581	0.0344192
DB00285		0	0.965603	0.0343974
DB01189		0	0.965959	0.0340411
DB11221		0	0.966211	0.0337891
DB00873		0	0.966337	0.033663
DB01839		0	0.966433	0.0335671
DB00987		0	0.96678	0.0332203
DB09277		0	0.967087	0.032913
DB11183		0	0.967712	0.0322875
DB06209		0	0.967826	0.0321745
DB13167		0	0.968384	0.0316163
DB00316		0	0.968422	0.0315784
DB11092		0	0.968486	0.0315141
DB11129		0	0.968872	0.0311279
DB09274		0	0.96899	0.0310099
DB00955		0	0.969655	0.0303446
DB14520		0	0.969951	0.0300488
DB01229		0	0.97004	0.0299595
DB04160		0	0.970143	0.0298572
DB04348		0	0.970373	0.0296273
DB06716		0	0.970467	0.0295329
DB09144		0	0.970579	0.0294212
DB09133		0	0.970635	0.0293652
DB11191		0	0.970664	0.0293364
DB00993		0	0.970764	0.0292363
DB06780		0	0.971187	0.0288128
DB13879		0	0.97157	0.0284302
DB08895		0	0.971605	0.028395
DB01159		0	0.971615	0.0283846
DB00376		0	0.972004	0.0279959
DB00747		0	0.972199	0.0278006
DB08931		0	0.972281	0.0277187
DB00208		0	0.972827	0.0271727
DB01031		0	0.972898	0.0271016
DB01048		0	0.972911	0.027089
DB01183		0	0.972965	0.0270352
DB00521		0	0.972981	0.0270186
DB00693		0	0.97314	0.0268599
DB00210		0	0.973429	0.0265709
DB14001		0	0.973468	0.0265317
DB12035		0	0.973897	0.0261031
DB04898		0	0.973906	0.026094
DB00518		0	0.973934	0.0260663
DB12728		0	0.974117	0.0258829
DB09383		0	0.974272	0.0257278
DB14109		0	0.974525	0.0254751
DB08899		0	0.9746	0.0254
DB09091		0	0.974749	0.0252506
DB00347		0	0.974775	0.0252254
DB11622		0	0.974935	0.0250648
DB13277		0	0.975019	0.0249813
DB00354		0	0.97502	0.0249804
DB00686		0	0.975237	0.0247635
DB13074		0	0.975263	0.0247373
DB00394		0	0.975585	0.0244145
DB09209		0	0.975673	0.0243272
DB06820		0	0.97579	0.0242099
DB12161		0	0.975843	0.0241565
DB00852		0	0.976007	0.0239925
DB03175		0	0.976043	0.0239565
DB11952		0	0.976072	0.023928
DB04890		0	0.976084	0.0239157
DB13583		0	0.976102	0.023898
DB00604		0	0.976134	0.0238661
DB08903		0	0.976204	0.0237958
DB00470		0	0.976462	0.0235384
DB00956		0	0.976528	0.0234721
DB01231		0	0.976605	0.0233949
DB00715		0	0.976741	0.0232589
DB06274		0	0.976742	0.0232583
DB09374		0	0.976852	0.0231477
DB00469		0	0.976896	0.0231039
DB14191		0	0.976939	0.023061
DB00626		0	0.977218	0.0227822
DB06410		0	0.977251	0.0227495
DB00238		0	0.977494	0.0225057
DB01607		0	0.977875	0.0221252
DB01428		0	0.978005	0.0219945
DB06767		0	0.978105	0.0218945
DB09398		0	0.978598	0.0214023
DB12015		0	0.979035	0.0209647
DB00284		0	0.979285	0.0207152
DB06690		0	0.97965	0.0203504
DB15598		0	0.979687	0.0203132
DB00558		0	0.979905	0.0200952
DB14110		0	0.979971	0.0200291
DB01205		0	0.980371	0.0196295
DB00497		0	0.980477	0.0195228
DB00266		0	0.980632	0.0193676
DB00461		0	0.98076	0.0192398
DB06150		0	0.980805	0.0191951
DB00925		0	0.98101	0.0189901
DB09513		0	0.981066	0.0189341
DB06663		0	0.981124	0.0188761
DB11936		0	0.981245	0.0187552
DB11742		0	0.98127	0.0187298
DB09056		0	0.981273	0.0187272
DB12434		0	0.981298	0.0187018
DB00725		0	0.981563	0.0184373
DB13117		0	0.981697	0.0183035
DB15534		0	0.981791	0.0182094
DB11274		0	0.9818	0.0182001
DB00749		0	0.981813	0.0181873
DB09134		0	0.98229	0.0177098
DB00687		0	0.982516	0.0174838
DB00632		0	0.982577	0.0174228
DB11206		0	0.982722	0.0172778
DB04816		0	0.982768	0.0172316
DB01403		0	0.982783	0.0172166
DB00973		0	0.98283	0.0171701
DB00483		0	0.982952	0.0170477
DB00566		0	0.983085	0.0169149
DB12407		0	0.983218	0.0167824
DB09086		0	0.98325	0.0167502
DB00944		0	0.983534	0.0164663
DB14501		0	0.983745	0.0162555
DB01172		0	0.983759	0.0162411
DB00533		0	0.984133	0.0158672
DB09110		0	0.98417	0.0158301
DB01234		0	0.984221	0.0157785
DB08877		0	0.984268	0.0157318
DB01054		0	0.984316	0.0156837
DB00554		0	0.984348	0.0156515
DB06714		0	0.984377	0.0156234
DB11190		0	0.98438	0.0156202
DB11637		0	0.984448	0.0155523
DB00859		0	0.98461	0.0153897
DB09185		0	0.984678	0.015322
DB00514		0	0.984727	0.0152725
DB01101		0	0.984857	0.0151428
DB09148		0	0.984861	0.0151387
DB00443		0	0.984899	0.0151009
DB00343		0	0.98513	0.0148701
DB00640		0	0.985157	0.0148431
DB11145		0	0.985172	0.0148281
DB00182		0	0.985207	0.0147935
DB11614		0	0.985215	0.0147847
DB00784		0	0.985281	0.0147188
DB09059		0	0.985349	0.0146506
DB14156		0	0.985541	0.0144592
DB01337		0	0.985576	0.0144243
DB06698		0	0.985576	0.0144239
DB09382		0	0.98607	0.0139301
DB00703		0	0.986095	0.0139049
DB00492		0	0.986102	0.0138983
DB00833		0	0.986104	0.0138958
DB00839		0	0.986129	0.0138714
DB00771		0	0.986214	0.0137856
DB00494		0	0.98623	0.0137703
DB13100		0	0.986327	0.0136726
DB04865		0	0.986337	0.0136629
DB11176		0	0.986356	0.0136438
DB01559		0	0.986366	0.0136343
DB00577		0	0.986369	0.0136314
DB01345		0	0.986483	0.0135167
DB00445		0	0.986528	0.013472
DB00484		0	0.986641	0.0133588
DB08860		0	0.98668	0.0133202
DB01079		0	0.986684	0.0133161
DB14481		0	0.986704	0.0132959
DB00921		0	0.986707	0.0132935
DB00805		0	0.98676	0.0132404
DB01186		0	0.986822	0.0131779
DB06282		0	0.986847	0.0131532
DB00848		0	0.986873	0.013127
DB04938		0	0.986933	0.0130666
DB11142		0	0.986936	0.0130644
DB00932		0	0.986967	0.0130332
DB00324		0	0.987032	0.0129677
DB13882		0	0.987167	0.0128333
DB00487		0	0.987329	0.0126707
DB09064		0	0.987528	0.0124725
DB11359		0	0.987551	0.0124488
DB11589		0	0.987633	0.0123671
DB09158		0	0.987728	0.012272
DB14674		0	0.987779	0.0122215
DB12097		0	0.987789	0.012211
DB00452		0	0.987789	0.0122109
DB01254		0	0.98787	0.0121303
DB01987		0	0.98787	0.01213
DB08439		0	0.98789	0.0121103
DB09370		0	0.988059	0.0119408
DB01131		0	0.988087	0.0119127
DB06608		0	0.988172	0.0118284
DB09009		0	0.988329	0.0116706
DB09314		0	0.988376	0.0116244
DB06723		0	0.988394	0.0116062
DB01575		0	0.988412	0.0115881
DB00878		0	0.988539	0.0114611
DB00877		0	0.988552	0.0114477
DB00178		0	0.988628	0.0113718
DB13800		0	0.98864	0.0113605
DB01116		0	0.988765	0.0112353
DB00972		0	0.988768	0.0112318
DB09516		0	0.988775	0.0112254
DB15873		0	0.988946	0.0110543
DB00817		0	0.989086	0.0109142
DB11512		0	0.989288	0.010712
DB00911		0	0.989499	0.0105009
DB11181		0	0.989546	0.0104539
DB00120		0	0.98961	0.0103898
DB14187		0	0.989658	0.0103418
DB00718		0	0.989852	0.0101476
DB00278		0	0.989903	0.0100973
DB01091		0	0.989936	0.0100635
DB13624		0	0.989958	0.0100423
DB13595		0	0.990057	0.00994289
DB06699		0	0.990223	0.00977733
DB08909		0	0.990223	0.00977668
DB06769		0	0.990232	0.00976808
DB13985		0	0.990278	0.00972239
DB01621		0	0.990405	0.00959473
DB11791		0	0.990444	0.00955584
DB14182		0	0.990452	0.00954796
DB14575		0	0.99059	0.00941041
DB13282		0	0.99063	0.00936964
DB00620		0	0.990634	0.00936626
DB11585		0	0.990697	0.00930248
DB01249		0	0.990705	0.00929511
DB08814		0	0.99076	0.00923981
DB11594		0	0.990774	0.00922581
DB04951		0	0.990812	0.00918779
DB12767		0	0.990838	0.00916202
DB00830		0	0.990866	0.0091341
DB06414		0	0.990867	0.00913267
DB06230		0	0.990923	0.00907703
DB12667		0	0.990947	0.00905317
DB00790		0	0.991028	0.00897241
DB11691		0	0.991107	0.00889342
DB00357		0	0.991116	0.00888403
DB00306		0	0.991121	0.00887907
DB00245		0	0.991129	0.00887063
DB13218		0	0.991145	0.00885461
DB00529		0	0.991234	0.00876579
DB00664		0	0.991235	0.00876494
DB06589		0	0.991258	0.00874246
DB06206		0	0.991311	0.00868937
DB09449		0	0.99136	0.0086399
DB13216		0	0.991375	0.00862491
DB08901		0	0.991376	0.00862342
DB00295		0	0.991383	0.0086166
DB00413		0	0.991395	0.00860479
DB13153		0	0.991449	0.00855053
DB01577		0	0.991479	0.00852123
DB00983		0	0.991509	0.00849087
DB13155		0	0.991644	0.00835647
DB01100		0	0.991689	0.00831139
DB00768		0	0.991762	0.00823776
DB13163		0	0.99177	0.00822969
DB08995		0	0.99177	0.00822965
DB01082		0	0.991782	0.00821846
DB08967		0	0.991796	0.00820351
DB13967		0	0.991797	0.00820306
DB00464		0	0.991846	0.00815451
DB09324		0	0.991871	0.00812925
DB01067		0	0.991878	0.00812197
DB00550		0	0.991882	0.0081183
DB09099		0	0.991924	0.00807611
DB04573		0	0.992023	0.00797696
DB00330		0	0.992031	0.00796904
DB06288		0	0.992056	0.00794438
DB00250		0	0.992172	0.00782823
DB04812		0	0.992192	0.00780844
DB11817		0	0.992333	0.0076669
DB13925		0	0.992342	0.00765809
DB00649		0	0.992353	0.00764652
DB01364		0	0.99238	0.00761986
DB09418		0	0.992451	0.00754894
DB09155		0	0.992467	0.00753323
DB00733		0	0.992484	0.00751627
DB00943		0	0.992528	0.00747246
DB01369		0	0.992559	0.00744075
DB00562		0	0.992576	0.0074236
DB01359		0	0.99266	0.00734033
DB01065		0	0.992723	0.00727663
DB00905		0	0.992737	0.00726338
DB02325		0	0.992765	0.00723512
DB04834		0	0.992787	0.00721259
DB00907		0	0.992835	0.00716467
DB14489		0	0.992854	0.00714598
DB11231		0	0.992892	0.00710828
DB01574		0	0.992981	0.00701919
DB00150		0	0.99301	0.00698965
DB09236		0	0.993028	0.00697171
DB14196		0	0.993059	0.00694045
DB06616		0	0.993063	0.00693717
DB00114		0	0.993095	0.00690518
DB06802		0	0.993108	0.00689142
DB09462		0	0.993137	0.00686268
DB09477		0	0.993147	0.00685315
DB00731		0	0.993154	0.00684627
DB01616		0	0.993212	0.0067876
DB00191		0	0.99322	0.00678011
DB00928		0	0.993257	0.00674301
DB00717		0	0.993259	0.00674047
DB11901		0	0.993264	0.00673653
DB11632		0	0.993338	0.00666194
DB14895		0	0.993343	0.0066569
DB00741		0	0.993352	0.00664824
DB00676		0	0.993358	0.00664193
DB06697		0	0.993365	0.0066352
DB09115		0	0.993393	0.00660701
DB04855		0	0.993441	0.00655911
DB00611		0	0.993482	0.00651765
DB09090		0	0.993516	0.00648417
DB11217		0	0.993565	0.00643452
DB00728		0	0.993599	0.00640095
DB00968		0	0.993668	0.00633194
DB13345		0	0.993696	0.00630369
DB00252		0	0.993718	0.00628193
DB01382		0	0.993753	0.00624728
DB14879		0	0.993755	0.00624507
DB01070		0	0.993755	0.00624462
DB00198		0	0.993816	0.00618413
DB11205		0	0.993881	0.00611925
DB11342		0	0.993888	0.00611219
DB08942		0	0.993911	0.00608918
DB13269		0	0.993911	0.00608914
DB01059		0	0.993927	0.00607288
DB09146		0	0.993933	0.00606705
DB00523		0	0.99395	0.00605038
DB08910		0	0.994069	0.00593054
DB00468		0	0.994173	0.00582744
DB05109		0	0.994222	0.00577783
DB00237		0	0.994228	0.00577191
DB01418		0	0.994229	0.00577061
DB00638		0	0.994271	0.00572931
DB00175		0	0.99432	0.00568045
DB01133		0	0.994359	0.00564139
DB06335		0	0.994404	0.0055957
DB08865		0	0.994405	0.00559461
DB00674		0	0.994411	0.00558946
DB00572		0	0.994523	0.00547666
DB01197		0	0.994543	0.00545649
DB00255		0	0.994566	0.00543427
DB00359		0	0.994611	0.00538859
DB01378		0	0.994612	0.00538838
DB15465		0	0.994624	0.00537573
DB08815		0	0.994625	0.00537534
DB01108		0	0.994643	0.00535657
DB09543		0	0.994722	0.00527755
DB09351		0	0.994754	0.00524634
DB00138		0	0.994766	0.00523366
DB01169		0	0.994805	0.00519522
DB13751		0	0.994842	0.00515753
DB04817		0	0.994899	0.00510152
DB13063		0	0.994917	0.00508333
DB15102		0	0.994924	0.00507618
DB14677		0	0.994956	0.00504378
DB01203		0	0.994998	0.00500218
DB06217		0	0.995023	0.00497658
DB00903		0	0.995049	0.00495114
DB12026		0	0.995075	0.00492475
DB14089		0	0.995219	0.00478089
DB00181		0	0.995231	0.00476877
DB11275		0	0.995249	0.00475053
DB15793		0	0.995265	0.00473523
DB04815		0	0.99528	0.00471987
DB11157		0	0.995281	0.00471884
DB06791		0	0.995283	0.00471728
DB11581		0	0.995289	0.00471087
DB11153		0	0.995301	0.0046993
DB00473		0	0.995359	0.00464053
DB12483		0	0.995362	0.00463752
DB00868		0	0.995369	0.00463086
DB00254		0	0.995418	0.00458159
DB00755		0	0.995424	0.00457642
DB12301		0	0.995439	0.00456068
DB05239		0	0.995441	0.00455869
DB01037		0	0.995456	0.0045445
DB00500		0	0.995456	0.00454385
DB00923		0	0.995467	0.00453296
DB08941		0	0.99547	0.00452987
DB01045		0	0.995495	0.00450481
DB06784		0	0.995531	0.00446897
DB01274		0	0.995601	0.00439886
DB09494		0	0.995614	0.00438633
DB00946		0	0.995687	0.00431345
DB08896		0	0.995687	0.00431298
DB01119		0	0.995699	0.00430126
DB06267		0	0.995714	0.00428566
DB00479		0	0.995734	0.00426629
DB14219		0	0.995755	0.00424509
DB01195		0	0.995785	0.00421507
DB04864		0	0.995788	0.00421229
DB00887		0	0.995796	0.0042039
DB00334		0	0.995815	0.00418516
DB02530		0	0.995828	0.00417208
DB09281		0	0.995837	0.00416335
DB00575		0	0.995841	0.00415934
DB00869		0	0.995878	0.0041222
DB01117		0	0.995914	0.00408621
DB00195		0	0.995936	0.00406436
DB13249		0	0.995938	0.00406202
DB00635		0	0.995958	0.00404152
DB00424		0	0.995965	0.00403457
DB14496		0	0.99602	0.00398052
DB09389		0	0.996024	0.00397613
DB00949		0	0.99604	0.00395957
DB01107		0	0.996045	0.00395531
DB00355		0	0.996047	0.00395261
DB08867		0	0.9961	0.00389955
DB09041		0	0.996102	0.00389764
DB06213		0	0.996122	0.00387756
DB01190		0	0.996132	0.00386811
DB01610		0	0.996138	0.00386213
DB00761		0	0.996138	0.00386179
DB13981		0	0.996188	0.00381249
DB14506		0	0.996197	0.00380266
DB04209		0	0.996199	0.00380118
DB06202		0	0.996201	0.00379872
DB11750		0	0.996236	0.00376422
DB00345		0	0.99624	0.00376022
DB06807		0	0.996248	0.00375225
DB12455		0	0.996283	0.00371708
DB01112		0	0.996357	0.00364317
DB12141		0	0.996361	0.00363896
DB06207		0	0.996383	0.00361669
DB09238		0	0.996405	0.00359533
DB14184		0	0.99643	0.00357009
DB06268		0	0.996432	0.0035682
DB01022		0	0.996479	0.00352111
DB12808		0	0.9965	0.0035004
DB04564		0	0.996516	0.00348393
DB00542		0	0.996528	0.00347225
DB00137		0	0.996531	0.00346855
DB13682		0	0.996545	0.00345524
DB00462		0	0.996611	0.00338865
DB13971		0	0.996621	0.00337861
DB01365		0	0.996627	0.00337291
DB00826		0	0.996654	0.00334647
DB06155		0	0.996669	0.00333068
DB01255		0	0.996676	0.00332365
DB13910		0	0.99672	0.00328019
DB00532		0	0.996744	0.00325657
DB14174		0	0.996804	0.00319631
DB04570		0	0.996811	0.0031895
DB02959		0	0.996817	0.00318258
DB01627		0	0.99685	0.00315021
DB11348		0	0.996854	0.00314628
DB00337		0	0.996881	0.0031189
DB09380		0	0.996927	0.00307284
DB04868		0	0.99693	0.00306971
DB00776		0	0.996936	0.00306439
DB00183		0	0.996938	0.00306213
DB14655		0	0.996955	0.00304485
DB00605		0	0.996961	0.00303938
DB13146		0	0.996967	0.00303337
DB11699		0	0.996977	0.00302353
DB01593		0	0.996992	0.00300754
DB11207		0	0.996999	0.00300105
DB09027		0	0.997004	0.00299608
DB00694		0	0.997033	0.00296719
DB00576		0	0.997065	0.00293474
DB01080		0	0.997083	0.00291699
DB01600		0	0.997085	0.00291469
DB00460		0	0.997095	0.00290514
DB00199		0	0.997101	0.00289934
DB13996		0	0.997114	0.00288612
DB00959		0	0.997124	0.00287631
DB01599		0	0.997124	0.00287594
DB01265		0	0.997124	0.00287582
DB00670		0	0.997204	0.00279591
DB04826		0	0.997248	0.00275146
DB11073		0	0.997301	0.00269912
DB00608		0	0.997321	0.00267899
DB12877		0	0.997328	0.00267143
DB00636		0	0.997347	0.00265305
DB00352		0	0.997351	0.00264898
DB00960		0	0.997415	0.00258495
DB01592		0	0.997416	0.00258374
DB00648		0	0.997437	0.00256343
DB09555		0	0.997451	0.00254945
DB12492		0	0.997476	0.00252445
DB01590		0	0.99748	0.00251986
DB00302		0	0.997494	0.00250656
DB11090		0	0.99751	0.00249006
DB08828		0	0.99751	0.00248956
DB00641		0	0.997535	0.00246473
DB01420		0	0.997549	0.0024509
DB11089		0	0.997556	0.00244442
DB14083		0	0.99757	0.0024295
DB13346		0	0.9976	0.00240046
DB09060		0	0.997601	0.00239905
DB06203		0	0.997618	0.0023818
DB00737		0	0.997623	0.00237701
DB09269		0	0.997645	0.00235481
DB11085		0	0.99765	0.0023501
DB00897		0	0.997702	0.00229785
DB00791		0	0.997716	0.00228433
DB13170		0	0.99773	0.00227039
DB00730		0	0.997737	0.00226267
DB00524		0	0.997749	0.00225128
DB00765		0	0.997749	0.00225076
DB08950		0	0.997776	0.00222357
DB11136		0	0.997776	0.00222353
DB00845		0	0.997787	0.00221339
DB01089		0	0.997798	0.00220204
DB00234		0	0.997802	0.00219793
DB12130		0	0.997803	0.00219715
DB00553		0	0.997806	0.00219445
DB13279		0	0.997821	0.00217923
DB09352		0	0.997822	0.00217805
DB01244		0	0.997848	0.00215233
DB06016		0	0.997862	0.00213814
DB03766		0	0.997873	0.00212751
DB13743		0	0.997874	0.00212573
DB00126		0	0.997888	0.00211157
DB01118		0	0.997892	0.00210822
DB12529		0	0.997895	0.00210533
DB00984		0	0.997897	0.00210318
DB11738		0	0.997915	0.00208552
DB09225		0	0.997915	0.00208546
DB04908		0	0.997921	0.0020794
DB01283		0	0.997938	0.00206203
DB00416		0	0.997968	0.00203201
DB00660		0	0.99797	0.00202961
DB12091		0	0.997983	0.00201729
DB01576		0	0.998003	0.00199735
DB00162		0	0.998005	0.00199481
DB14188		0	0.998105	0.0018945
DB06287		0	0.998116	0.00188364
DB01198		0	0.998118	0.00188239
DB01262		0	0.998157	0.00184264
DB09571		0	0.99816	0.00183986
DB13270		0	0.998168	0.00183228
DB00619		0	0.998192	0.00180772
DB11226		0	0.998196	0.00180407
DB00260		0	0.998215	0.00178504
DB11575		0	0.998218	0.00178216
DB09078		0	0.998224	0.00177595
DB00597		0	0.998224	0.00177591
DB00435		0	0.998232	0.00176849
DB01005		0	0.998232	0.001768
DB11080		0	0.998237	0.0017625
DB08966		0	0.998246	0.00175371
DB11732		0	0.998276	0.00172369
DB09130		0	0.99828	0.00171977
DB09154		0	0.998322	0.00167785
DB00823		0	0.998327	0.00167292
DB01586		0	0.998353	0.00164672
DB09076		0	0.998382	0.00161776
DB06755		0	0.998386	0.00161396
DB00612		0	0.998394	0.00160623
DB13306		0	0.998399	0.00160088
DB04948		0	0.998403	0.0015974
DB13274		0	0.998417	0.00158334
DB11915		0	0.998418	0.00158184
DB00939		0	0.998432	0.00156801
DB00757		0	0.998437	0.00156315
DB11264		0	0.998442	0.00155789
DB00511		0	0.998447	0.00155267
DB01199		0	0.998453	0.00154654
DB01764		0	0.998454	0.00154643
DB11761		0	0.998459	0.00154051
DB01268		0	0.998461	0.00153927
DB11994		0	0.998471	0.00152857
DB02703		0	0.998499	0.00150091
DB00637		0	0.998501	0.00149869
DB06216		0	0.998512	0.00148833
DB01583		0	0.998519	0.00148117
DB13501		0	0.998521	0.00147847
DB06803		0	0.998528	0.00147163
DB11239		0	0.998529	0.00147105
DB01156		0	0.998532	0.00146774
DB00206		0	0.998533	0.00146669
DB11323		0	0.998548	0.00145194
DB00610		0	0.998569	0.00143056
DB01294		0	0.99857	0.00142999
DB00997		0	0.998571	0.0014286
DB00855		0	0.998581	0.00141898
DB00528		0	0.998587	0.00141298
DB08818		0	0.998602	0.0013978
DB08981		0	0.998604	0.00139587
DB01132		0	0.998609	0.00139049
DB06174		0	0.998613	0.00138745
DB09413		0	0.998617	0.00138272
DB11068		0	0.99862	0.00137975
DB09343		0	0.998625	0.00137533
DB09325		0	0.998629	0.00137142
DB12401		0	0.998633	0.00136696
DB09151		0	0.998634	0.0013663
DB00249		0	0.998643	0.00135673
DB09414		0	0.998648	0.00135204
DB15576		0	0.998651	0.00134909
DB00495		0	0.998664	0.00133647
DB01597		0	0.998672	0.00132818
DB06137		0	0.998692	0.00130768
DB09117		0	0.998697	0.00130281
DB11137		0	0.998715	0.00128523
DB01656		0	0.998726	0.00127359
DB00389		0	0.998727	0.00127301
DB11098		0	0.998738	0.00126182
DB06819		0	0.998746	0.0012537
DB14120		0	0.998746	0.00125343
DB00391		0	0.99875	0.00125009
DB13323		0	0.998764	0.00123612
DB00140		0	0.998769	0.00123134
DB01580		0	0.998771	0.00122946
DB00681		0	0.99878	0.00122023
DB13273		0	0.998781	0.00121917
DB12612		0	0.998787	0.0012128
DB02893		0	0.998788	0.00121181
DB00397		0	0.99879	0.00120978
DB14723		0	0.998795	0.00120529
DB01128		0	0.9988	0.00120024
DB11672		0	0.998804	0.0011957
DB05016		0	0.998806	0.00119392
DB08873		0	0.998818	0.00118219
DB00531		0	0.998822	0.00117835
DB01177		0	0.998832	0.00116772
DB01174		0	0.998835	0.00116518
DB00393		0	0.998837	0.00116262
DB06725		0	0.998837	0.00116258
DB01608		0	0.998839	0.00116139
DB01243		0	0.998843	0.00115693
DB13911		0	0.998846	0.00115415
DB01115		0	0.998855	0.00114524
DB06813		0	0.998868	0.0011317
DB15926		0	0.998872	0.00112816
DB15233		0	0.998872	0.00112769
DB09278		0	0.998873	0.00112742
DB00503		0	0.998874	0.00112643
DB00229		0	0.998874	0.00112615
DB12982		0	0.998879	0.00112112
DB08827		0	0.99888	0.0011195
DB06237		0	0.998889	0.00111063
DB14881		0	0.998898	0.00110212
DB01297		0	0.9989	0.00109982
DB00145		0	0.998924	0.00107598
DB06757		0	0.998935	0.00106453
DB01392		0	0.998941	0.0010587
DB15494		0	0.998941	0.00105866
DB08932		0	0.998942	0.00105829
DB01042		0	0.998944	0.00105566
DB00618		0	0.998949	0.00105136
DB00697		0	0.998952	0.00104795
DB00599		0	0.99896	0.00104028
DB01331		0	0.998971	0.00102864
DB14212		0	0.998972	0.00102777
DB11132		0	0.998973	0.00102735
DB12329		0	0.998988	0.00101217
DB00349		0	0.998992	0.00100826
DB01501		0	0.998992	0.00100806
DB00813		0	0.998996	0.00100416
DB06823		0	0.99901	0.000989748
DB13421		0	0.999024	0.00097619
DB00964		0	0.999027	0.000973353
DB06695		0	0.99903	0.000970167
DB11820		0	0.999035	0.000964951
DB08820		0	0.999056	0.000944183
DB11796		0	0.999063	0.000936791
DB09212		0	0.999067	0.000932724
DB01390		0	0.999098	0.000901978
DB00936		0	0.999099	0.000901005
DB09125		0	0.999105	0.000894904
DB05246		0	0.999112	0.000888184
DB00395		0	0.99912	0.000880402
DB11273		0	0.999121	0.000879344
DB00401		0	0.999124	0.000875582
DB11151		0	0.999128	0.000872159
DB09020		0	0.99913	0.000870363
DB00806		0	0.99913	0.000870245
DB00315		0	0.999131	0.00086855
DB00530		0	0.999144	0.000856378
DB00264		0	0.999144	0.000856193
DB14048		0	0.999144	0.00085584
DB06814		0	0.99915	0.000849718
DB09357		0	0.999159	0.000840998
DB13231		0	0.999165	0.000835238
DB00442		0	0.999172	0.00082799
DB14180		0	0.999173	0.000826736
DB00595		0	0.999176	0.000823773
DB08947		0	0.999178	0.000822143
DB00293		0	0.999183	0.000817405
DB09034		0	0.999183	0.000817279
DB01025		0	0.999183	0.00081678
DB00159		0	0.999184	0.000816327
DB11326		0	0.999185	0.000815151
DB11793		0	0.999188	0.000811601
DB01056		0	0.999194	0.000806
DB09353		0	0.999195	0.000805165
DB13707		0	0.999196	0.000804486
DB09327		0	0.999197	0.00080325
DB14574		0	0.999204	0.000795732
DB11346		0	0.999207	0.000792594
DB14569		0	0.999216	0.000784232
DB14502		0	0.999219	0.000780927
DB03843		0	0.999223	0.000777466
DB09501		0	0.999227	0.000772901
DB06713		0	0.999235	0.000765369
DB00714		0	0.999243	0.000756628
DB08797		0	0.99925	0.000750271
DB13960		0	0.99925	0.000750203
DB00459		0	0.999257	0.000743392
DB02925		0	0.99926	0.00074021
DB00239		0	0.999262	0.00073827
DB01160		0	0.999268	0.000732389
DB01139		0	0.999268	0.000731761
DB06770		0	0.999275	0.000725072
DB04845		0	0.999281	0.000718518
DB09038		0	0.999297	0.00070265
DB00849		0	0.999302	0.000697589
DB01413		0	0.999302	0.000697551
DB00335		0	0.999305	0.000694459
DB06707		0	0.999318	0.000682005
DB06816		0	0.999323	0.000677399
DB00870		0	0.99933	0.000670085
DB00888		0	0.999344	0.000656282
DB11560		0	0.999344	0.000656094
DB03585		0	0.999348	0.000652047
DB00304		0	0.999362	0.000637689
DB00187		0	0.999371	0.000629017
DB01098		0	0.999375	0.00062479
DB02546		0	0.999381	0.000618799
DB01267		0	0.999385	0.000615418
DB01099		0	0.999399	0.000601029
DB00151		0	0.9994	0.000600381
DB00913		0	0.999408	0.000592305
DB00402		0	0.999408	0.000591588
DB00808		0	0.999412	0.000588267
DB13657		0	0.999415	0.00058458
DB00942		0	0.999416	0.000583693
DB01956		0	0.999417	0.000583416
DB09118		0	0.99942	0.000579636
DB13532		0	0.999423	0.000577077
DB00568		0	0.999426	0.000574285
DB06782		0	0.999426	0.000573969
DB00828		0	0.999428	0.000571762
DB01081		0	0.99943	0.000569641
DB14499		0	0.99943	0.000569531
DB00601		0	0.999439	0.000561238
DB00465		0	0.999439	0.000560825
DB04703		0	0.99944	0.000560453
DB00502		0	0.999441	0.00055874
DB00580		0	0.999445	0.000555291
DB00653		0	0.999445	0.00055522
DB01220		0	0.999446	0.0005539
DB00129		0	0.999449	0.000550684
DB09395		0	0.999452	0.000547867
DB11583		0	0.999452	0.000547574
DB05990		0	0.999457	0.000542763
DB01251		0	0.999459	0.000540804
DB01327		0	0.999472	0.000528136
DB14498		0	0.999473	0.000527294
DB09536		0	0.999473	0.000526648
DB01409		0	0.999474	0.000525552
DB04930		0	0.99948	0.000520104
DB00317		0	0.999485	0.00051502
DB01003		0	0.999487	0.000513251
DB08875		0	0.99949	0.000510317
DB00248		0	0.99949	0.000509975
DB14476		0	0.999495	0.000504637
DB00134		0	0.999497	0.000502608
DB01216		0	0.999498	0.000501825
DB01280		0	0.9995	0.000500395
DB12783		0	0.999502	0.000498237
DB09272		0	0.999502	0.00049801
DB01124		0	0.999504	0.000496376
DB00551		0	0.999505	0.000494659
DB01008		0	0.999514	0.000485768
DB11140		0	0.999525	0.000474929
DB00631		0	0.999529	0.000470819
DB01430		0	0.99953	0.000470307
DB01140		0	0.999536	0.000463952
DB01326		0	0.999544	0.000455483
DB00860		0	0.999545	0.000454613
DB01147		0	0.999546	0.000453616
DB00258		0	0.99956	0.000439866
DB00811		0	0.999564	0.000436282
DB11753		0	0.999566	0.000434429
DB00294		0	0.999567	0.00043343
DB00385		0	0.999568	0.000431822
DB06742		0	0.999572	0.000427632
DB00584		0	0.999587	0.000413097
DB00226		0	0.999589	0.000410742
DB11096		0	0.999591	0.000408767
DB01041		0	0.999593	0.000406929
DB14554		0	0.999596	0.000404063
DB00922		0	0.999607	0.000392738
DB09526		0	0.999608	0.000391561
DB09268		0	0.999609	0.000391314
DB08934		0	0.999615	0.000384827
DB00485		0	0.999617	0.000383296
DB00658		0	0.999621	0.000378589
DB04574		0	0.999629	0.000370773
DB11182		0	0.999636	0.000363517
DB09121		0	0.999648	0.000351832
DB00481		0	0.999649	0.000350871
DB09039		0	0.999658	0.000341721
DB14491		0	0.999662	0.000338394
DB06753		0	0.999662	0.000337911
DB00857		0	0.999663	0.000337362
DB13851		0	0.999663	0.000337187
DB00227		0	0.999663	0.000336774
DB02266		0	0.999666	0.000333802
DB00430		0	0.999667	0.000332571
DB01200		0	0.999668	0.00033215
DB00367		0	0.999668	0.000331774
DB01273		0	0.99967	0.00032999
DB09335		0	0.999672	0.000328167
DB06777		0	0.999672	0.000328054
DB00373		0	0.999673	0.000327181
DB00177		0	0.999674	0.000325663
DB01339		0	0.999676	0.000324464
DB11800		0	0.999676	0.000324243
DB00263		0	0.999677	0.000322849
DB14783		0	0.999683	0.000317417
DB00414		0	0.999687	0.000312674
DB01102		0	0.99969	0.000309789
DB00841		0	0.999695	0.000305217
DB00571		0	0.999695	0.000304938
DB00158		0	0.999698	0.000301837
DB03085		0	0.999699	0.000301247
DB01017		0	0.999699	0.000300579
DB09316		0	0.9997	0.000300466
DB14482		0	0.9997	0.000299711
DB00163		0	0.999701	0.000298991
DB12674		0	0.999702	0.00029793
DB00760		0	0.999702	0.000297829
DB01275		0	0.999702	0.000297773
DB11062		0	0.999702	0.000297523
DB00872		0	0.999703	0.00029659
DB00322		0	0.999704	0.000296072
DB08604		0	0.999705	0.00029549
DB01238		0	0.999705	0.000294973
DB01125		0	0.999709	0.00029061
DB09315		0	0.99971	0.000289587
DB12754		0	0.999712	0.000288181
DB13853		0	0.999712	0.000288091
DB00246		0	0.999715	0.000285252
DB09050		0	0.999717	0.000282953
DB08930		0	0.999723	0.000277307
DB14513		0	0.999724	0.000275833
DB09097		0	0.999724	0.000275773
DB12267		0	0.999725	0.00027489
DB01370		0	0.999727	0.000273256
DB00301		0	0.999727	0.000272608
DB06218		0	0.999728	0.000272437
DB01009		0	0.999728	0.000272154
DB15822		0	0.999729	0.000270688
DB14530		0	0.99973	0.000270008
DB11587		0	0.999732	0.000268081
DB13257		0	0.999734	0.000265909
DB09112		0	0.999739	0.000260763
DB11633		0	0.999744	0.000255806
DB00931		0	0.999744	0.000255598
DB12965		0	0.999747	0.000252706
DB00802		0	0.999749	0.000251113
DB13213		0	0.999749	0.000250894
DB00233		0	0.999751	0.000249363
DB01209		0	0.999751	0.000249158
DB08864		0	0.999754	0.000246427
DB11799		0	0.999755	0.000244517
DB04824		0	0.999757	0.000242758
DB11496		0	0.999758	0.000241599
DB01603		0	0.999761	0.000238952
DB00130		0	0.999762	0.000237755
DB14487		0	0.999763	0.000236908
[truncated: 503 more rows]
