# Supplementary material for: Accurate prediction of molecular targets using a self-supervised image representation learning framework
Source: Res Sq. 2022 Apr 7:rs.3.rs-1477870. Preprint. [Version 1] doi: 10.21203/rs.3.rs-1477870/v1 (PMC8996628; doi:10.21203/rs.3.rs-1477870/v1)
Supplement: Supplement 1 [file 8dba9263f603222d5a59abf1.zip › Supplemental_Tables_Cheng/Table S8.xlsx]

## Sheet: Table S8
Table S8: The experimental results of REDIAL-2020, ImageMol_NonPretrained and ImageMol_8M for anti-SARS-CoV-2 activities estimation. ACC, accuracy; F1, F1 score; SEN, sensitivity; PREC, precision; AUC, area under the receiver operating characteristic curve.
Datasets	Abbreviation	Methods	Metrics
			ACC	F1	SEN	PREC	AUC
3CL_enzymatic_activity	3CL	REDIAL-2020	0.712	0.705	0.681	0.731	0.713
		ImageMol_NonPretrained	0.621	0.645	0.682	0.612	0.671
		ImageMol	0.724	0.75	0.818	0.692	0.776
ACE2_enzymatic_activity	ACE2	REDIAL-2020	0.755	0.777	0.84	0.724	0.753
		ImageMol_NonPretrained	0.633	0.609	0.56	0.667	0.68
		ImageMol	0.735	0.745	0.76	0.731	0.725
Human_fibroblast_toxicity	hCYTOX	REDIAL-2020	0.71	0.713	0.719	0.706	0.71
		ImageMol_NonPretrained	0.693	0.6789	0.6491	0.7115	0.6864
		ImageMol	0.7281	0.7207	0.7018	0.7407	0.759
MERS_Pseudotyped_particle_entry_(Huh7_tox_counterscreen)	MERS-PPE_cs	REDIAL-2020	0.703	0.68	0.629	0.739	0.703
		ImageMol_NonPretrained	0.7778	0.76	0.7037	0.8261	0.775
		ImageMol	0.8333	0.8163	0.7407	0.9091	0.7778
MERS_Pseudotyped_particle_entry	MERS-PPE	REDIAL-2020	0.696	0.698	0.698	0.698	0.696
		ImageMol_NonPretrained	0.669	0.6923	0.7397	0.6506	0.7085
		ImageMol	0.7241	0.7143	0.6849	0.7463	0.804
SARS-CoV_Pseudotyped_particle_entry_(VeroE6_tox_counterscreen)	CoV-PPE_cs	REDIAL-2020	0.659	0.636	0.583	0.7	0.661
		ImageMol_NonPretrained	0.5745	0.6667	0.8333	0.5556	0.5326
		ImageMol	0.7021	0.6818	0.625	0.75	0.6739
SARS-CoV_Pseudotyped_particle_entry	CoV-PPE	REDIAL-2020	0.665	0.658	0.643	0.674	0.665
		ImageMol_NonPretrained	0.6502	0.6567	0.6667	0.6471	0.6798
		ImageMol	0.673	0.6784	0.8788	0.5524	0.7105
SARS-CoV-2_cytopathic_effect_(CPE)	CPE	REDIAL-2020	0.651	0.643	0.626	0.661	0.651
		ImageMol_NonPretrained	0.6242	0.6267	0.6267	0.6267	0.6386
		ImageMol	0.6913	0.6849	0.6667	0.7042	0.6669
SARS-CoV-2_cytopathic_effect_(host_tox_counterscreen)	Cytotox	REDIAL-2020	0.688	0.7	0.727	0.675	0.688
		ImageMol_NonPretrained	0.6825	0.6844	0.6864	0.6824	0.6963
		ImageMol	0.6914	0.7046	0.7337	0.6776	0.7344
Spike-ACE2_protein-protein_interaction_(AlphaLISA)	AlphaLISA	REDIAL-2020	0.79	0.787	0.777	0.798	0.79
		ImageMol_NonPretrained	0.735	0.7103	0.6496	0.7835	0.7556
		ImageMol	0.7607	0.7641	0.9145	0.7431	0.8008
Spike-ACE2_protein-protein_interaction_(TruHit_Counterscreen)	TruHit	REDIAL-2020	0.734	0.737	0.746	0.728	0.734
		ImageMol_NonPretrained	0.7143	0.7465	0.8413	0.6709	0.7503
		ImageMol	0.7421	0.7431	0.746	0.7402	0.7922
