# Supplementary material for: Accurate prediction of molecular targets using a self-supervised image representation learning framework
Source: Res Sq. 2022 Apr 7:rs.3.rs-1477870. Preprint. [Version 1] doi: 10.21203/rs.3.rs-1477870/v1 (PMC8996628; doi:10.21203/rs.3.rs-1477870/v1)
Supplement: Supplement 1 [file 8dba9263f603222d5a59abf1.zip › Supplemental_Tables_Cheng/Table S11.xlsx]

## Sheet: Table S11
Table S11: Screening results of approved drugs in DrugBank. DrugID corresponds to the drug id in DrugBank. non-inhibitor_probs represents the probability of non-SARS-CoV-2 inhibitors. inhibitor_probs represents the probability of SARS-CoV-2 inhibitors. The experiment type, evidence source, evidence description, and link indicate evidence that drugs can treat COVID-19.
DrugID	non-inhibitor_probs	inhibitor_probs	experiment type	evidence source	evidence description	link
DB00680	5.37e-06	0.999995
DB01004	5.81e-06	0.999994	clinical trial (human)	Antiviral therapy in management of COVID-19: a systematic review on current evidence, Antivirals for COVID-19: A critical review	Several antiviral therapies have been considered to be potentially effective in treating COVID-19, including oseltamivir, ganciclovir, arbidol and lopinavir / ritonavir. Studies have reported the use of a combination of oseltamivir with ganciclovir and lopinavir/ritonavir to treat COVID-19 patients in Wuhan	https://www.ncbi.nlm.nih.gov/pmc/articles/PMC7156260/. https://www.sciencedirect.com/science/article/pii/S2213398420301767
DB00483	3.04e-05	0.99997
DB09536	3.53e-05	0.999965	vitro studies	Nanotechnology-based disinfectants and sensors for SARS-CoV-2	metallic nanoparticles (for example, silver, copper, titanium dioxide nanoparticles) have been proposed as alternatives due to their inherent broad range antiviral activities, persistence and ability to be effective at much lower dosage	https://www.nature.com/articles/s41565-020-0751-0
DB08916	5.67e-05	0.999943	cell assay	Interactions of SARS-CoV-2 with inanimate surfaces in built and transportation environments	SARS-CoV-2 showed the lowest and highest adhesions to polyethylene and silicon dioxide, respectively (20 vs 534 eV) and high adhesion leads to damage to the virus’s structure upon being lifted off the surface.	https://www.sciencedirect.com/science/article/pii/S2210670721003152?casa_token=EJA6KtkdWHAAAAAA:0Jh9mEC-Wc-LwuVpmBZVbpfAY0cb6QPMHQ2aac8b3IzRhFgy5RV4apnHxlXs-TJuH26cqh_1_9I
DB09157	7.23e-05	0.999928	clinical trial (human)	A Potential Therapy for SARS-Cov-2 Virus Deactivation: Carbon Dioxide Management	The therapy is based on the use of carbon dioxide (CO2) either alone or as a carrier of other medication as bronchodilator, antibiotic, antiviral or anti-cytokine. The investigation shows that administration of warmed, humidified form of CO2 gas to COVID-19 patient would deactivate the viral process.	https://www.qeios.com/read/MASK2M
DB00541	8.66e-05	0.999913
DB01245	9.16e-05	0.999908
DB01092	9.3e-05	0.999907	cell assay	Antiviral activity of digoxin and ouabain against SARS-CoV-2 infection and its implication for COVID-19	Furthermore, therapeutic treatment with DIG and OUA (ouabain) inhibited over 99% of SARS-CoV-2 replication, leading to viral inhibition at the post entry stage of the viral life cycle. Collectively, these results suggest that DIG and OUA may be an alternative treatment for COVID-19, with potential additional therapeutic effects for patients with cardiovascular disease.	https://www.nature.com/articles/s41598-020-72879-7
DB00157	9.81e-05	0.999902	-	COVID-19: NAD+ deficiency may predispose the aged, obese and type2 diabetics to mortality through its effect on SIRT1 activity	Research suggests that NAD+ administration could provide a potential therapy for COVID-19.	https://www.longevitycollective.com/nad-and-covid/can-nad-be-used-for-covid
DB09403	0.000104514	0.999895
DB11263	0.000104722	0.999895	High-throughput virtual screening	Evaluation of the potency of FDA-approved drugs on wild type and mutant SARS-CoV-2 helicase (Nsp13)	Results showed that cangrelor, fludarabine, folic acid and polydatin were the most potent drugs interacted with structures.	https://www.sciencedirect.com/science/article/pii/S0141813020344974?casa_token=RDjITEZ7tzoAAAAA:_jOqN3v5ymx8Xd8L_9EzPSshmDQoY5jLs5r7CR1ryKUO0hictzKy82RjjFRHfpSrfYc5Ry26_Yk
DB11967	0.000109513	0.99989
DB00390	0.000115259	0.999885	cell assay	Common cardiac medications potently inhibit ACE2 binding to the SARS-CoV-2 Spike, and block virus penetration and infectivity in human lung cells	Ouabain, digitoxin and digoxin competitively inhibit ACE2 binding to the SARS-CoV-2 Receptor Binding Domain (RBD), and block virus penetration and infectivity in human lung cells.	https://www.nature.com/articles/s41598-021-01690-9
DB09327	0.000124232	0.999876	computational modeling	DCcov: Repositioning of Drugs and Drug Combinations for SARS-CoV-2 Infected Lung through Constraint-Based Modelling	By in-silico screening of FDA approved drugs on the putative disease-specific essential genes and gene-pairs, 45 drugs and 99 drug combinations were predicted as promising candidates for COVID-19 focused drug repositioning.	https://arxiv.org/abs/2103.13844
DB11689	0.000152971	0.999847	cell assay	MEK inhibitors reduce cellular expression of ACE2, pERK, pRb while stimulating NK-mediated cytotoxicity and attenuating inflammatory cytokines relevant to SARS-CoV-2 infection	We show MEK inhibitors (MEKi) VS-6766, trametinib and selumetinib reduce ACE2 expression in human cells.	https://www.ncbi.nlm.nih.gov/pmc/articles/PMC7679035/
DB00380	0.000157352	0.999843
DB06813	0.000159864	0.99984	cell assay	A novel virtual screening procedure identifies Pralatrexate as inhibitor of SARS-CoV-2 RdRp and it reduces viral replication in vitro. Antiviral Efficacy of Pralatrexate against SARS-CoV-2	For the first time, our study discovered that Pralatrexate is able to potently inhibit SARS-CoV-2 replication with a stronger inhibitory activity than Remdesivir within the same experimental conditions. In a time-to-addition assay, pralatrexate treatment at almost half a day after infection also exhibited inhibitory effects on the replication of SARS-CoV-2 in Calu-3 cells. Taken together, these r…	https://journals.plos.org/ploscompbiol/article?id=10.1371/journal.pcbi.1008489 https://www.ncbi.nlm.nih.gov/pmc/articles/PMC8094065/
DB00987	0.000160772	0.999839	docking analysis	An overview on coronaviruses family from past to COVID-19: Introduce some inhibitors as antiviruses from Gillan’s plants	These data in high-accuracy determine for anti-SARS-CoV-NSPs confirm our molecular modelling and also exhibited that Cytarabine, a compound found in Chuchaq, and Matrine from Trshvash, bind to those receptors with lower energies compared to the respected reference compounds	https://pesquisa.bvsalud.org/global-literature-on-novel-coronavirus-2019-ncov/resource/pt/covidwho-591643
DB01008	0.000173007	0.999827	pharmacophore model based on crystal structure of SARS-CoV-2 NSP15 endoribonuclease	Potential SARS-CoV-2 Nonstructural Protein 15 Inhibitors: Repurposing FDA-approved Drugs	Drug candidates (Busulfan) clustered by fingerprint similarity	https://www.xiahepublishing.com/2572-5505/JERP-2021-00032
DB00188	0.000190583	0.999809
DB00443	0.000197781	0.999802
DB08818	0.000203403	0.999797
DB00432	0.000216559	0.999783
DB00242	0.000223857	0.999776
DB00822	0.000233642	0.999766
DB00688	0.00024052	0.99976
DB00293	0.00024199	0.999758
DB11125	0.000276611	0.999723
DB11742	0.000294051	0.999706
DB08865	0.000297818	0.999702
DB06783	0.000302757	0.999697
DB01179	0.000302668	0.999697
DB00642	0.000306447	0.999694
DB00441	0.000326873	0.999673
DB00970	0.000328449	0.999672
DB00929	0.000337731	0.999662
DB14007	0.00034357	0.999656
DB14116	0.000392829	0.999607
DB06717	0.000400298	0.9996
DB00342	0.000403079	0.999597
DB06441	0.000429089	0.999571
DB00620	0.000435937	0.999564
DB13977	0.000438433	0.999562
DB11602	0.000490219	0.99951
DB00995	0.000546545	0.999453
DB00446	0.000575171	0.999425
DB06176	0.000581146	0.999419
DB01234	0.000591376	0.999409
DB00773	0.000629585	0.99937
DB00718	0.000681962	0.999318
DB00429	0.000768392	0.999232
DB00399	0.00076936	0.999231
DB00928	0.00077497	0.999225
DB01229	0.000817959	0.999182
DB00322	0.000906179	0.999094
DB06800	0.000940267	0.99906
DB04115	0.000952304	0.999048
DB12010	0.000986898	0.999013
DB13751	0.00105261	0.998947
DB11512	0.00106774	0.998932
DB01396	0.00107708	0.998923
DB01169	0.00108787	0.998912
DB00249	0.00113265	0.998867
DB01698	0.00116494	0.998835
DB11641	0.00116566	0.998834
DB00550	0.00122704	0.998773
DB11963	0.00125342	0.998746
DB01299	0.00132629	0.998674
DB08889	0.00135692	0.998643
DB02546	0.00136038	0.99864
DB01072	0.00138043	0.99862
DB01082	0.00138499	0.998615
DB01030	0.00139128	0.998609
DB13245	0.0014086	0.998591
DB00400	0.00144042	0.99856
DB00262	0.00145831	0.998542
DB01248	0.00146634	0.998534
DB09143	0.00146774	0.998532
DB00315	0.00148594	0.998514
DB01160	0.00152271	0.998477
DB01041	0.00152864	0.998471
DB01076	0.00156961	0.99843
DB00410	0.00165293	0.998347
DB11678	0.00165383	0.998346
DB00202	0.00166756	0.998332
DB14496	0.00167354	0.998327
DB06137	0.00168264	0.998317
DB11594	0.00171242	0.998288
DB00206	0.00177049	0.99823
DB11127	0.00179006	0.99821
DB14174	0.00187424	0.998126
DB06684	0.00188515	0.998115
DB00565	0.00194921	0.998051
DB00864	0.00195207	0.998048
DB14506	0.00195907	0.998041
DB04160	0.00208339	0.997917
DB01268	0.00217702	0.997823
DB01188	0.00218502	0.997815
DB06697	0.00221498	0.997785
DB14178	0.00225474	0.997745
DB09477	0.00226258	0.997737
DB00352	0.00235338	0.997647
DB04209	0.00237414	0.997626
DB00977	0.00248577	0.997514
DB01005	0.00268666	0.997313
DB14518	0.00278265	0.997217
DB00224	0.00300918	0.996991
DB15477	0.00317258	0.996827
DB08916	0.00324108	0.996759
DB13142	0.00349929	0.996501
DB09299	0.00350209	0.996498
DB06603	0.00365606	0.996344
DB11596	0.00370778	0.996292
DB01079	0.00371088	0.996289
DB13282	0.00383037	0.99617
DB01394	0.0038712	0.996129
DB00950	0.00397146	0.996029
DB11583	0.00399505	0.996005
DB06287	0.0039996	0.996
DB01024	0.00409332	0.995907
DB14498	0.00431473	0.995685
DB11283	0.00436853	0.995631
DB00738	0.00443637	0.995564
DB08823	0.00468157	0.995318
DB01154	0.00469518	0.995305
DB00548	0.0051574	0.994843
DB01078	0.00519232	0.994808
DB11431	0.00535133	0.994649
DB09380	0.0056868	0.994313
DB00951	0.00586359	0.994136
DB00207	0.00587794	0.994122
DB00941	0.00592673	0.994073
DB06821	0.00600587	0.993994
DB11942	0.00602659	0.993973
DB00393	0.00614898	0.993851
DB06772	0.00622492	0.993775
DB06723	0.00624496	0.993755
DB01260	0.00628859	0.993711
DB09241	0.00629425	0.993706
DB01180	0.00635975	0.99364
DB01259	0.00649195	0.993508
DB12267	0.00656479	0.993435
DB00362	0.00662005	0.99338
DB09395	0.00695198	0.993048
DB00552	0.00701967	0.99298
DB09348	0.00738878	0.992611
DB11633	0.00750428	0.992496
DB11326	0.0076107	0.992389
DB00364	0.00782029	0.99218
DB00570	0.00802438	0.991976
DB08912	0.00822154	0.991778
DB08864	0.00823371	0.991766
DB00563	0.00825113	0.991749
DB01121	0.00859457	0.991406
DB00403	0.00865346	0.991347
DB16019	0.00895012	0.99105
DB00273	0.00915376	0.990846
DB08947	0.00952383	0.990476
DB06145	0.00963914	0.990361
DB13995	0.00970543	0.990295
DB00601	0.00970761	0.990292
DB13156	0.00984709	0.990153
DB09042	0.00995093	0.990049
DB12434	0.00998081	0.990019
DB05389	0.0100087	0.989991
DB14702	0.0100887	0.989911
DB00607	0.010419	0.989581
DB12483	0.0104318	0.989568
DB09460	0.0104661	0.989534
DB00960	0.0107477	0.989252
DB11183	0.0111217	0.988878
DB00490	0.0113769	0.988623
DB00543	0.0116541	0.988346
DB14096	0.0116868	0.988313
DB08931	0.0117412	0.988259
DB09114	0.0118381	0.988162
DB00260	0.0118578	0.988142
DB00361	0.0118962	0.988104
DB11342	0.0119033	0.988097
DB01167	0.0119754	0.988025
DB11091	0.0120205	0.98798
DB00732	0.0124368	0.987563
DB01213	0.0124814	0.987519
DB14509	0.0126854	0.987315
DB12529	0.0126999	0.9873
DB11151	0.0127212	0.987279
DB09517	0.0131005	0.9869
DB01112	0.0132651	0.986735
DB08949	0.0137628	0.986237
DB09140	0.0138605	0.98614
DB14879	0.0139101	0.98609
DB00300	0.0139494	0.986051
DB00944	0.0142336	0.985766
DB08964	0.0143974	0.985603
DB00681	0.0147237	0.985276
DB06827	0.0148385	0.985162
DB12001	0.0148724	0.985128
DB06150	0.0149382	0.985062
DB00916	0.0150006	0.984999
DB14500	0.0151334	0.984867
DB00520	0.0153954	0.984605
DB09315	0.0155295	0.984471
DB09421	0.0158386	0.984161
DB11609	0.0160006	0.983999
DB01338	0.0162249	0.983775
DB03843	0.0164123	0.983588
DB11591	0.0168437	0.983156
DB12615	0.0171726	0.982827
DB06213	0.0172637	0.982736
DB01362	0.0173117	0.982688
DB11205	0.017397	0.982603
DB11951	0.0177275	0.982272
DB05630	0.0183838	0.981616
DB13249	0.0184109	0.981589
DB01081	0.0184151	0.981585
DB06237	0.0185607	0.981439
DB13225	0.0188342	0.981166
DB13996	0.0189049	0.981095
DB00284	0.018974	0.981026
DB13063	0.0190904	0.980909
DB09165	0.0191959	0.980804
DB11835	0.0194076	0.980592
DB13615	0.0194401	0.98056
DB00879	0.0194816	0.980518
DB15575	0.0198575	0.980143
DB11760	0.0201171	0.979883
DB01718	0.020157	0.979843
DB01126	0.0206411	0.979359
DB06789	0.0206654	0.979335
DB09274	0.0210063	0.978994
DB12674	0.0211497	0.97885
DB13982	0.0215138	0.978486
DB11943	0.0215699	0.97843
DB01914	0.021818	0.978182
DB00884	0.0224647	0.977535
DB00288	0.0226948	0.977305
DB00258	0.0227816	0.977218
DB11677	0.0229277	0.977072
DB09075	0.0230814	0.976919
DB11660	0.023551	0.976449
DB13274	0.0236813	0.976319
DB12767	0.02408	0.97592
DB09321	0.0244083	0.975592
DB12153	0.0246077	0.975392
DB09461	0.0246849	0.975315
DB06757	0.0249273	0.975073
DB15534	0.0254445	0.974556
DB01135	0.0256878	0.974312
DB00309	0.0259882	0.974012
DB09072	0.0260506	0.973949
DB01632	0.0261297	0.97387
DB12362	0.0261535	0.973847
DB01598	0.0264002	0.9736
DB11153	0.0266103	0.97339
DB01382	0.0267941	0.973206
DB00511	0.02682	0.97318
DB00646	0.0276119	0.972388
DB08874	0.0277296	0.97227
DB01098	0.0279906	0.972009
DB00131	0.0283853	0.971615
DB12942	0.0285152	0.971485
DB09145	0.0285242	0.971476
DB06174	0.0285544	0.971446
DB14475	0.0291363	0.970864
DB01583	0.0296077	0.970392
DB00173	0.0296788	0.970321
DB01089	0.0298521	0.970148
DB00851	0.0299997	0.97
DB09160	0.0301455	0.969854
DB09313	0.0303846	0.969615
DB01582	0.0304997	0.9695
DB14487	0.0305783	0.969422
DB01224	0.0306603	0.96934
DB01593	0.0306605	0.96934
DB05521	0.0308434	0.969157
DB09443	0.0309299	0.96907
DB13178	0.031562	0.968438
DB12091	0.0316775	0.968322
DB15685	0.0316864	0.968314
DB00839	0.0320489	0.967951
DB15694	0.0323373	0.967663
DB00781	0.0331997	0.9668
DB00900	0.0333468	0.966653
DB08873	0.0339674	0.966033
DB04540	0.0341368	0.965863
DB11137	0.0345831	0.965417
DB09080	0.0351244	0.964876
DB14105	0.035245	0.964755
DB09155	0.0353878	0.964612
DB00569	0.0355057	0.964494
DB09139	0.0368444	0.963156
DB00853	0.0369776	0.963022
DB13949	0.0374	0.9626
DB11573	0.0378489	0.962151
DB00435	0.0379428	0.962057
DB12107	0.0379833	0.962017
DB01123	0.0381008	0.961899
DB09130	0.0385069	0.961493
DB08910	0.0388265	0.961174
DB00631	0.0392643	0.960736
DB15598	0.0394265	0.960574
DB00178	0.0394828	0.960517
DB00501	0.0395139	0.960486
DB13158	0.0403673	0.959633
DB09314	0.0405706	0.959429
DB09121	0.0407684	0.959232
DB05015	0.0410633	0.958937
DB00163	0.0418125	0.958187
DB00118	0.0418773	0.958123
DB13179	0.0419139	0.958086
DB11264	0.0419573	0.958043
DB15822	0.0422423	0.957758
DB01416	0.0425021	0.957498
DB11176	0.042663	0.957337
DB09238	0.0426645	0.957336
DB11331	0.0430918	0.956908
DB01421	0.043458	0.956542
DB00584	0.0437408	0.956259
DB00416	0.0438306	0.956169
DB01101	0.043992	0.956008
DB00976	0.0441678	0.955832
DB11140	0.0443598	0.95564
DB00547	0.0445597	0.95544
DB00277	0.044608	0.955392
DB09112	0.0448679	0.955132
DB05812	0.0449141	0.955086
DB01336	0.0457083	0.954292
DB14203	0.045831	0.954169
DB01253	0.04614	0.95386
DB00762	0.0464526	0.953547
DB01211	0.0465448	0.953455
DB14173	0.0466195	0.953381
DB13711	0.0467722	0.953228
DB09138	0.0470818	0.952918
DB13076	0.0479392	0.952061
DB01249	0.0482767	0.951723
DB09031	0.0489077	0.951092
DB00778	0.0489194	0.951081
DB13235	0.0497201	0.95028
DB13520	0.0497394	0.950261
DB09479	0.0501214	0.949879
DB00919	0.0501716	0.949828
DB09382	0.0512155	0.948785
DB00599	0.0512433	0.948757
DB00638	0.0514995	0.9485
DB11589	0.0516891	0.948311
DB00485	0.0522329	0.947767
DB00545	0.0528451	0.947155
DB14513	0.0533327	0.946667
DB11750	0.0541256	0.945874
DB11748	0.0542493	0.945751
DB03166	0.0550122	0.944988
DB00335	0.0556653	0.944335
DB04711	0.0563041	0.943696
DB11090	0.0572748	0.942725
DB01378	0.0578267	0.942173
DB11135	0.0586532	0.941347
DB01223	0.0591214	0.940879
DB11703	0.059658	0.940342
DB11136	0.0599405	0.940059
DB00014	0.0605581	0.939442
DB13947	0.0614537	0.938546
DB01047	0.0616156	0.938384
DB11134	0.061637	0.938363
DB06016	0.0617564	0.938244
DB01087	0.0622306	0.937769
DB12500	0.0623061	0.937694
DB01152	0.0632197	0.93678
DB00477	0.0636846	0.936315
DB01587	0.0638391	0.936161
DB04911	0.0639783	0.936022
DB09090	0.0648972	0.935103
DB01592	0.0652352	0.934765
DB01139	0.0654738	0.934526
DB11068	0.0655391	0.934461
DB01147	0.0656428	0.934357
DB14048	0.0659839	0.934016
DB09059	0.0670432	0.932957
DB06595	0.0678112	0.932189
DB00622	0.0678345	0.932166
DB04564	0.0678552	0.932145
DB11273	0.068124	0.931876
DB01140	0.0685893	0.931411
DB13960	0.0686197	0.93138
DB12161	0.0688678	0.931132
DB11855	0.0691596	0.93084
DB14574	0.0693053	0.930695
DB03614	0.0698286	0.930171
DB09418	0.0707604	0.92924
DB01345	0.0711352	0.928865
DB11284	0.0713823	0.928618
DB11080	0.0714748	0.928525
DB01606	0.0715296	0.92847
DB00492	0.0715346	0.928465
DB08965	0.071695	0.928305
DB09161	0.0722499	0.92775
DB01332	0.0722755	0.927725
DB00684	0.0729449	0.927055
DB00337	0.0730563	0.926944
DB14099	0.0734737	0.926526
DB12865	0.0734903	0.92651
DB00479	0.0736585	0.926342
DB01033	0.0743984	0.925602
DB13345	0.0748314	0.925169
DB12328	0.0748819	0.925118
DB08884	0.0749145	0.925086
DB01265	0.0757583	0.924242
DB00451	0.0758995	0.924101
DB04868	0.0761417	0.923858
DB13337	0.0766816	0.923318
DB09133	0.0769787	0.923021
DB00355	0.0782215	0.921778
DB01331	0.0782276	0.921772
DB06816	0.0793789	0.920621
DB00518	0.0795476	0.920452
DB06694	0.0801452	0.919855
DB06215	0.0803789	0.919621
DB00877	0.0805972	0.919403
DB04348	0.0822212	0.917779
DB12965	0.0822466	0.917753
DB15934	0.0835407	0.916459
DB00602	0.083628	0.916372
DB11100	0.0844616	0.915538
DB01390	0.0845171	0.915483
DB09152	0.0850012	0.914999
DB13421	0.0862737	0.913726
DB05528	0.0863506	0.913649
DB13962	0.0867819	0.913218
DB00756	0.0874243	0.912576
DB08871	0.0876908	0.912309
DB04865	0.0878084	0.912192
DB09144	0.0886212	0.911379
DB06414	0.0890043	0.910996
DB15305	0.0899908	0.910009
DB00619	0.0902031	0.909797
DB01377	0.0906029	0.909397
DB11343	0.0906975	0.909303
DB09473	0.0908899	0.90911
DB00612	0.0918117	0.908188
DB00452	0.0926247	0.907375
DB11346	0.0928357	0.907164
DB15328	0.0931539	0.906846
DB08881	0.0943584	0.905642
DB00216	0.0947059	0.905294
DB11098	0.0951566	0.904843
DB04398	0.0953039	0.904696
DB06196	0.0972328	0.902767
DB01282	0.0975751	0.902425
DB05057	0.0983607	0.901639
DB11853	0.0990716	0.900928
DB09039	0.102072	0.897928
DB00319	0.102736	0.897263
DB00880	0.102834	0.897166
DB09085	0.102854	0.897146
DB06147	0.103189	0.896811
DB00271	0.10333	0.89667
DB09256	0.103401	0.896599
DB12141	0.103711	0.896289
DB00528	0.103793	0.896207
DB12982	0.104219	0.89578
DB15233	0.106786	0.893214
DB03147	0.107179	0.892821
DB04834	0.108612	0.891389
DB00834	0.109354	0.890646
DB01370	0.1094	0.8906
DB05260	0.109635	0.890365
DB14018	0.110041	0.889959
DB00450	0.111213	0.888787
DB13231	0.113867	0.886133
DB13971	0.11401	0.88599
DB06690	0.11427	0.88573
DB12978	0.11482	0.88518
DB00653	0.115212	0.884788
DB11827	0.115587	0.884413
DB00211	0.115892	0.884108
DB14476	0.116309	0.883691
DB09483	0.116423	0.883576
DB15679	0.117137	0.882863
DB00241	0.11964	0.88036
DB01264	0.120736	0.879264
DB00343	0.120904	0.879096
DB01222	0.121472	0.878528
DB11718	0.123488	0.876512
DB11828	0.123612	0.876388
DB11275	0.123764	0.876236
DB00201	0.124078	0.875922
DB11123	0.12485	0.87515
DB12602	0.125479	0.874521
DB14485	0.125836	0.874164
DB09333	0.126038	0.873962
DB00200	0.126915	0.873085
DB00896	0.12701	0.87299
DB09054	0.127305	0.872695
DB00554	0.127659	0.872341
DB01053	0.127752	0.872248
DB00308	0.128011	0.871989
DB00827	0.128164	0.871836
DB15617	0.12911	0.87089
DB01544	0.129196	0.870804
DB11221	0.130481	0.869519
DB00957	0.13057	0.86943
DB13838	0.130621	0.869379
DB09116	0.130909	0.869091
DB09278	0.131084	0.868916
DB11274	0.133144	0.866856
DB00444	0.134112	0.865888
DB12035	0.134143	0.865857
DB08860	0.135467	0.864533
DB14725	0.135889	0.864111
DB12924	0.138447	0.861553
DB06402	0.138563	0.861437
DB00359	0.141819	0.858181
DB00803	0.143307	0.856693
DB11705	0.145998	0.854002
DB01413	0.146775	0.853225
DB00301	0.156092	0.843908
DB05245	0.15716	0.84284
DB00007	0.157555	0.842445
DB00278	0.158227	0.841773
DB00535	0.159825	0.840175
DB09065	0.161267	0.838733
DB09487	0.163241	0.836759
DB15102	0.163349	0.836651
DB00415	0.164804	0.835196
DB01122	0.164906	0.835094
DB00898	0.165108	0.834892
DB00766	0.16561	0.83439
DB08882	0.166576	0.833424
DB12147	0.166613	0.833387
DB13213	0.167311	0.832689
DB01172	0.171759	0.828241
DB00320	0.172903	0.827097
DB00878	0.173133	0.826867
DB00627	0.173316	0.826684
DB01406	0.173997	0.826003
DB01120	0.175377	0.824623
DB09156	0.175573	0.824427
DB00006	0.177402	0.822598
DB01353	0.178183	0.821817
DB00204	0.18087	0.81913
DB11574	0.181082	0.818918
DB09300	0.181729	0.818271
DB09512	0.182369	0.817631
DB09414	0.183503	0.816497
DB13928	0.18426	0.81574
DB00585	0.184319	0.815681
DB11952	0.18682	0.81318
DB00152	0.188612	0.811388
DB11901	0.19086	0.80914
DB01590	0.19143	0.80857
DB11761	0.191686	0.808314
DB03808	0.192352	0.807648
DB13970	0.192753	0.807247
DB06703	0.193243	0.806757
DB09371	0.193276	0.806724
DB00106	0.196401	0.803599
DB01424	0.198873	0.801127
DB00875	0.200403	0.799597
DB11184	0.200852	0.799148
DB09026	0.201515	0.798485
DB00353	0.201543	0.798457
DB01291	0.20247	0.79753
DB00739	0.204142	0.795858
DB13680	0.204828	0.795172
DB01060	0.204943	0.795057
DB00402	0.208311	0.791689
DB11255	0.209463	0.790537
DB01133	0.210518	0.789482
DB00290	0.211705	0.788295
DB13595	0.214061	0.785939
DB14483	0.214921	0.785079
DB00643	0.215831	0.784169
DB09409	0.219777	0.780223
DB00596	0.220169	0.779831
DB00790	0.220256	0.779744
DB06193	0.221458	0.778542
DB00615	0.221482	0.778518
DB09570	0.222002	0.777998
DB01090	0.226854	0.773146
DB00194	0.227258	0.772742
DB09095	0.227523	0.772478
DB08815	0.227814	0.772186
DB11210	0.231802	0.768198
DB00539	0.234468	0.765532
DB09117	0.235856	0.764144
DB00744	0.241759	0.758242
DB00478	0.24253	0.75747
DB06755	0.244086	0.755914
DB09552	0.244966	0.755034
DB14499	0.246553	0.753447
DB11363	0.246748	0.753252
DB03247	0.248598	0.751402
DB14106	0.249432	0.750568
DB11231	0.252914	0.747086
DB14642	0.254977	0.745023
DB14075	0.255307	0.744693
DB00551	0.256985	0.743016
DB03312	0.257434	0.742566
DB02772	0.258557	0.741443
DB00798	0.259287	0.740713
DB01435	0.259291	0.740709
DB15444	0.259883	0.740117
DB01192	0.260994	0.739006
DB01195	0.262113	0.737887
DB04221	0.262907	0.737093
DB14202	0.265856	0.734144
DB09104	0.266619	0.73338
DB00728	0.267101	0.732899
DB09153	0.26712	0.73288
DB00304	0.269855	0.730145
DB03619	0.271056	0.728944
DB00331	0.271378	0.728622
DB12301	0.273337	0.726663
DB14078	0.276281	0.723719
DB04570	0.279312	0.720688
DB06077	0.279604	0.720396
DB01366	0.281642	0.718358
DB01297	0.282386	0.717614
DB13851	0.282665	0.717335
DB13381	0.282792	0.717208
DB06636	0.283041	0.716959
DB14527	0.283288	0.716712
DB00445	0.28695	0.71305
DB06614	0.287486	0.712514
DB11150	0.292817	0.707183
DB01111	0.297152	0.702848
DB01199	0.297909	0.702091
DB09484	0.299235	0.700765
DB01256	0.299492	0.700508
DB13967	0.29951	0.70049
DB00428	0.299723	0.700277
DB14530	0.300703	0.699297
DB14193	0.302479	0.697521
DB11753	0.304629	0.695371
DB11362	0.3056	0.6944
DB14502	0.309239	0.690761
DB08911	0.309925	0.690075
DB00137	0.311191	0.688809
DB12130	0.316615	0.683385
DB09142	0.318491	0.681509
DB01574	0.319492	0.680508
DB00250	0.322219	0.677781
DB03209	0.323082	0.676918
DB07565	0.323256	0.676744
DB01064	0.323341	0.676659
DB04880	0.325148	0.674852
DB00119	0.325808	0.674192
DB13262	0.326787	0.673213
DB13257	0.32679	0.67321
DB00389	0.328466	0.671534
DB00183	0.328493	0.671507
DB08946	0.331742	0.668258
DB00256	0.337462	0.662538
DB03585	0.342965	0.657035
DB01198	0.343074	0.656926
DB09270	0.344003	0.655997
DB01346	0.344441	0.655559
DB14583	0.346369	0.653631
DB00863	0.346584	0.653416	clinical trial (hamster)	Metallodrug ranitidine bismuth citrate suppresses SARS-CoV-2 replication and relieves virus-associated pneumonia in Syrian hamsters. Nature microbiology	Our findings highlight viral helicase as a druggable target and the clinical potential of bismuth(III) drugs or other metallodrugs for the treatment of SARS-CoV-2 infection.	https://www.nature.com/articles/s41564-020-00802-x?elqTrackId=54c961e3b19140d0aa589a376bbffa06
DB09472	0.348334	0.651666
DB06788	0.348459	0.651541
DB00985	0.349042	0.650958
DB00238	0.349188	0.650812
DB12243	0.350757	0.649243
DB09534	0.352274	0.647726
DB09401	0.354549	0.645451
DB15906	0.354804	0.645196
DB00760	0.355375	0.644625
DB08827	0.357811	0.642189
DB04839	0.358845	0.641155
DB11757	0.362629	0.637371
DB09092	0.362703	0.637297
DB08901	0.362983	0.637017
DB11190	0.363566	0.636434
DB09131	0.364451	0.635549
DB06663	0.367247	0.632753
DB00560	0.371972	0.628028
DB11189	0.372734	0.627266
DB01329	0.373861	0.626139
DB00035	0.377161	0.622839
DB00437	0.378903	0.621097
DB00495	0.380042	0.619958
DB14033	0.380479	0.619521
DB06151	0.382535	0.617465
DB03085	0.383108	0.616892
DB09322	0.385444	0.614556
DB03793	0.388171	0.611829
DB09449	0.388571	0.611429
DB00348	0.389998	0.610002
DB14199	0.391822	0.608178
DB14194	0.393842	0.606158
DB11191	0.395483	0.604517
DB00440	0.399062	0.600938
DB01212	0.399366	0.600634
DB08938	0.401204	0.598796
DB00911	0.402312	0.597688
DB09055	0.405761	0.594238
DB06775	0.406347	0.593653
DB00845	0.406521	0.593479
DB09060	0.408379	0.591621
DB00282	0.41017	0.58983
DB00713	0.410255	0.589745
DB09481	0.410762	0.589238
DB01201	0.411466	0.588534
DB15479	0.412293	0.587707
DB06799	0.413544	0.586456
DB12834	0.413767	0.586233
DB01145	0.414448	0.585552
DB00923	0.418965	0.581035
DB09236	0.419597	0.580403
DB04813	0.419851	0.580149
DB01194	0.420145	0.579855
DB09316	0.421487	0.578513
DB13956	0.421521	0.578479
DB01177	0.422294	0.577706
DB00406	0.423257	0.576743
DB13209	0.427985	0.572015
DB01839	0.428628	0.571372
DB13800	0.429588	0.570412
DB00143	0.431858	0.568142
DB01588	0.431901	0.568099
DB12941	0.433466	0.566534
DB09205	0.435852	0.564148
DB09061	0.437669	0.562331
DB01440	0.438276	0.561724
DB14517	0.439727	0.560273
DB00791	0.440945	0.559055
DB00185	0.443819	0.556181
DB11129	0.444043	0.555957
DB00576	0.444434	0.555566
DB09119	0.445032	0.554968
DB09272	0.447957	0.552043
DB01254	0.448873	0.551127
DB12789	0.448901	0.551099
DB05239	0.451198	0.548802
DB11577	0.452092	0.547908
DB00608	0.457428	0.542572
DB01625	0.45791	0.54209
DB14195	0.459783	0.540217
DB13279	0.461932	0.538068
DB01330	0.463563	0.536437
DB14083	0.464411	0.535589
DB13267	0.46547	0.53453
DB06796	0.466015	0.533985
DB00559	0.466286	0.533714
DB09148	0.468093	0.531907
DB14761	0.469037	0.530963
DB00908	0.470698	0.529302
DB00488	0.471589	0.528411
DB13955	0.473359	0.526641
DB00836	0.47516	0.52484
DB09374	0.480026	0.519974
DB00997	0.48045	0.51955
DB08933	0.480777	0.519223
DB01275	0.483244	0.516756
DB14544	0.48373	0.51627
DB00915	0.48468	0.51532
DB00175	0.490525	0.509475
DB00417	0.491322	0.508678
DB11200	0.491968	0.508032
DB06616	0.492652	0.507348
DB12026	0.492871	0.507129
DB03017	0.493159	0.506841
DB04575	0.496286	0.503714
DB08971	0.496849	0.503151
DB00964	0.498434	0.501565
DB00347	0.498462	0.501538
DB09078	0.499715	0.500285
DB08905	0.499833	0.500167
DB00696	0.499872	0.500128
DB00883	0.500876	0.499124
DB00210	0.501959	0.498041
DB00279	0.503573	0.496427
DB09325	0.50419	0.49581
DB09561	0.504222	0.495778
DB01131	0.504467	0.495532
DB12455	0.505099	0.494901
DB14182	0.50531	0.49469
DB00350	0.507105	0.492895
DB01102	0.508035	0.491965
DB01015	0.509685	0.490315
DB00775	0.509786	0.490214
DB08801	0.510565	0.489435
DB00613	0.513016	0.486983
DB00578	0.514753	0.485247
DB00349	0.515074	0.484926
DB14520	0.515113	0.484887
DB01100	0.515253	0.484747
DB11921	0.515964	0.484036
DB06724	0.516436	0.483564
DB00263	0.516844	0.483156
DB00594	0.518115	0.481884
DB00649	0.523819	0.476181
DB00306	0.525035	0.474965
DB11653	0.527223	0.472777
DB01298	0.528272	0.471728
DB14529	0.530374	0.469626
DB06268	0.53316	0.46684
DB00675	0.533844	0.466156
DB00385	0.534232	0.465768
DB13781	0.539309	0.460691
DB00512	0.539571	0.460429
DB09364	0.543607	0.456393
DB00748	0.544337	0.455663
DB11793	0.544495	0.455505
DB01066	0.545521	0.454479
DB00626	0.546786	0.453214
DB00633	0.547828	0.452172
DB01218	0.554416	0.445584
DB11978	0.555128	0.444872
DB00913	0.560009	0.439991
DB00374	0.562963	0.437037
DB01061	0.564811	0.435189
DB01200	0.56531	0.43469
DB06698	0.56622	0.43378
DB14484	0.569643	0.430357
DB01339	0.571712	0.428288
DB00080	0.572279	0.427721
DB09355	0.572528	0.427472
DB01273	0.573118	0.426882
DB11637	0.57358	0.42642
DB01043	0.573846	0.426154
DB09275	0.57416	0.42584
DB04173	0.577773	0.422227
DB13074	0.578446	0.421554
DB00115	0.582266	0.417734
DB11327	0.582496	0.417504
DB01202	0.583317	0.416683
DB09413	0.583714	0.416286
DB14198	0.584748	0.415252
DB09063	0.587773	0.412227
DB12097	0.587832	0.412168
DB01045	0.59013	0.40987
DB04855	0.590423	0.409577
DB01190	0.593484	0.406516
DB01068	0.593677	0.406323
DB01603	0.593694	0.406306
DB14482	0.593975	0.406025
DB00281	0.596978	0.403022
DB04876	0.597544	0.402456
DB00820	0.597822	0.402178
DB00430	0.599973	0.400027
DB06815	0.600728	0.399272
DB00699	0.6012	0.3988
DB12407	0.601496	0.398504
DB12537	0.602475	0.397525
DB01558	0.60725	0.39275
DB00146	0.607717	0.392283
DB11340	0.610605	0.389395
DB12952	0.614397	0.385603
DB00832	0.617688	0.382312
DB00771	0.620522	0.379478
DB00468	0.620537	0.379463
DB15982	0.62146	0.37854
DB01206	0.621523	0.378477
DB01595	0.622932	0.377068
DB02325	0.624012	0.375988
DB02530	0.625721	0.374279
DB00533	0.625776	0.374224
DB01088	0.62707	0.37293
DB01438	0.629928	0.370072
DB01326	0.63138	0.36862
DB00489	0.631641	0.368358
DB01399	0.632365	0.367635
DB01401	0.634039	0.365961
DB09146	0.63412	0.36588
DB00581	0.6383	0.3617
DB00841	0.639734	0.360266
DB00442	0.640213	0.359787
DB09087	0.640677	0.359323
DB14150	0.643287	0.356713
DB12473	0.649519	0.350481
DB04931	0.650124	0.349876
DB04817	0.652759	0.347242
DB06413	0.653764	0.346237
DB00302	0.657174	0.342826
DB01247	0.658802	0.341198
DB01333	0.658913	0.341087
DB13946	0.660346	0.339654
DB14143	0.661246	0.338754
DB00197	0.661599	0.338401
DB08995	0.662581	0.337419
DB00186	0.663398	0.336602
DB11279	0.664398	0.335602
DB09319	0.666647	0.333353
DB12343	0.667828	0.332172
DB06778	0.668646	0.331354
DB09151	0.669971	0.33003
DB09324	0.669978	0.330022
DB09320	0.670856	0.329144
DB03310	0.672248	0.327752
DB01003	0.673105	0.326895
DB01085	0.673865	0.326135
DB11110	0.675257	0.324743
DB14669	0.675721	0.324279
DB09210	0.676706	0.323294
DB00305	0.676824	0.323176
DB11180	0.676894	0.323106
DB09265	0.678002	0.321998
DB14840	0.678339	0.321661
DB13943	0.678958	0.321042
DB11332	0.679942	0.320058
DB00665	0.682834	0.317166
DB11995	0.684721	0.315279
DB06814	0.686605	0.313394
DB06267	0.68753	0.31247
DB12954	0.687537	0.312463
DB08822	0.689267	0.310733
DB13858	0.68946	0.31054
DB00709	0.689678	0.310322
DB05109	0.690646	0.309354
DB14895	0.69102	0.308981
DB01230	0.691132	0.308868
DB09407	0.693351	0.306649
DB14180	0.696718	0.303282
DB01232	0.696722	0.303278
DB14554	0.697059	0.302941
DB13878	0.700208	0.299792
DB13981	0.700906	0.299094
DB00666	0.702884	0.297116
DB00221	0.70316	0.29684
DB12867	0.703407	0.296593
DB00460	0.704655	0.295345
DB00761	0.706005	0.293995
DB03615	0.706955	0.293045
DB11359	0.707544	0.292456
DB01116	0.707841	0.292159
DB01020	0.711606	0.288394
DB00714	0.714511	0.285489
DB13910	0.714663	0.285337
DB00795	0.714772	0.285228
DB01185	0.715489	0.284511
DB13987	0.715959	0.284042
DB01239	0.719202	0.280798
DB00180	0.72077	0.27923
DB09513	0.721468	0.278532
DB00369	0.722257	0.277743
DB11092	0.724732	0.275268
DB09136	0.725513	0.274487
DB01430	0.728452	0.271548
DB14543	0.729348	0.270652
DB01589	0.730297	0.269703
DB01186	0.732087	0.267913
DB00480	0.732462	0.267538
DB02659	0.733072	0.266928
DB00668	0.733397	0.266603
DB12839	0.735168	0.264832
DB00754	0.735678	0.264322
DB00050	0.736216	0.263784
DB09394	0.740945	0.259056
DB00716	0.741747	0.258253
DB00261	0.743323	0.256677
DB00532	0.748466	0.251534
DB00932	0.750552	0.249448
DB06824	0.753098	0.246902
DB06784	0.753392	0.246608
DB00276	0.754049	0.245951
DB14019	0.754999	0.245001
DB00591	0.755026	0.244975
DB11348	0.756477	0.243523
DB09134	0.757622	0.242378
DB01164	0.759273	0.240727
DB08867	0.759819	0.240181
DB01051	0.761256	0.238744
DB09498	0.764678	0.235322
DB12945	0.765687	0.234313
DB02703	0.766655	0.233346
DB00774	0.768098	0.231902
DB01419	0.769142	0.230858
DB09079	0.769679	0.230321
DB09183	0.771785	0.228215
DB09546	0.771833	0.228167
DB09242	0.772378	0.227623
DB14206	0.773764	0.226236
DB00701	0.77484	0.225161
DB13997	0.774923	0.225077
DB04946	0.775562	0.224438
DB00367	0.776406	0.223594
DB00637	0.776507	0.223493
DB09213	0.779974	0.220026
DB13872	0.782138	0.217862
DB00427	0.782913	0.217087
DB00763	0.782954	0.217046
DB09343	0.783829	0.216171
DB00796	0.785254	0.214746
DB00794	0.786532	0.213468
DB13911	0.78688	0.21312
DB01141	0.787235	0.212765
DB01551	0.788564	0.211436
DB08967	0.788808	0.211192
DB01219	0.790106	0.209894
DB09048	0.79207	0.20793
DB14550	0.792152	0.207847
DB08842	0.792168	0.207832
DB00027	0.7928	0.2072
DB05246	0.795905	0.204095
DB00497	0.795998	0.204002
DB08809	0.796252	0.203748
DB00381	0.799856	0.200144
DB00889	0.801278	0.198722
DB09158	0.801528	0.198472
DB09495	0.801789	0.198211
DB11299	0.802072	0.197928
DB00846	0.802541	0.197459
DB00948	0.802633	0.197367
DB01149	0.803206	0.196794
DB14159	0.804091	0.19591
DB06709	0.805747	0.194253
DB09038	0.805769	0.194231
DB00823	0.808318	0.191682
DB13100	0.808833	0.191167
DB15594	0.809558	0.190442
DB08918	0.810588	0.189412
DB01156	0.810657	0.189343
DB11056	0.81082	0.18918
DB09089	0.811691	0.188309
DB00838	0.811836	0.188164
DB01623	0.812247	0.187753
DB14151	0.812471	0.187529
DB11700	0.81289	0.18711
DB06811	0.814521	0.185479
DB06626	0.814933	0.185067
DB00663	0.815276	0.184724
DB00567	0.817437	0.182563
DB00904	0.818653	0.181347
DB01150	0.819568	0.180432
DB01240	0.81986	0.18014
DB09099	0.820383	0.179617
DB01226	0.82133	0.17867
DB00777	0.821968	0.178032
DB04573	0.82252	0.17748
DB09129	0.822706	0.177294
DB00828	0.822854	0.177146
DB04812	0.82334	0.17666
DB14533	0.824777	0.175223
DB01077	0.826679	0.173321
DB04920	0.828319	0.171681
DB13620	0.828498	0.171502
DB13139	0.828599	0.171401
DB06756	0.82919	0.17081
DB13879	0.82925	0.17075
DB01128	0.830767	0.169233
DB06608	0.831124	0.168876
DB12404	0.831212	0.168788
DB12825	0.831539	0.168461
DB06791	0.832299	0.167701
DB09372	0.832576	0.167424
DB14658	0.833976	0.166024
DB01337	0.835987	0.164013
DB01415	0.836238	0.163762
DB11239	0.836508	0.163492
DB01241	0.837118	0.162882
DB15950	0.838886	0.161114
DB11915	0.839631	0.160369
DB00825	0.840732	0.159268
DB05273	0.84075	0.15925
DB01000	0.841481	0.158519
DB11986	0.841955	0.158045
DB09149	0.84237	0.15763
DB13157	0.843316	0.156684
DB09510	0.844458	0.155542
DB11837	0.844994	0.155006
DB09132	0.847294	0.152706
DB05294	0.848189	0.151811
DB08869	0.849269	0.150731
DB00826	0.850824	0.149176
DB09462	0.851069	0.148931
DB00267	0.851713	0.148287
DB08899	0.851784	0.148216
DB01028	0.852345	0.147655
DB13125	0.852948	0.147052
DB13170	0.853349	0.146651
DB00248	0.853515	0.146485
DB01278	0.854742	0.145258
DB01403	0.854855	0.145145
DB00927	0.855396	0.144604
DB09280	0.855464	0.144536
DB00398	0.856196	0.143804
DB00303	0.856493	0.143507
DB00868	0.85686	0.14314
DB13322	0.857997	0.142003
DB13952	0.859147	0.140854
DB01357	0.859489	0.140511
DB00891	0.859819	0.140181
DB00527	0.860548	0.139452
DB04861	0.860594	0.139406
DB09291	0.863499	0.1365
DB00357	0.863535	0.136465
DB08896	0.864356	0.135644
DB06787	0.866156	0.133844
DB13221	0.866492	0.133508
DB09268	0.866779	0.133221
DB00969	0.866807	0.133193
DB00655	0.866808	0.133192
DB01233	0.867266	0.132734
DB00933	0.868744	0.131256
DB00388	0.868948	0.131052
DB01610	0.869168	0.130832
DB00457	0.869962	0.130038
DB06817	0.871452	0.128548
DB01138	0.871698	0.128302
DB15793	0.872791	0.127209
DB00274	0.873271	0.126729
DB09281	0.873415	0.126585
DB15678	0.875376	0.124624
DB00237	0.875674	0.124326
DB12095	0.87594	0.12406
DB09120	0.876143	0.123857
DB13167	0.876386	0.123614
DB13259	0.877198	0.122802
DB00509	0.878279	0.121721
DB06807	0.879204	0.120796
DB06412	0.880818	0.119182
DB14185	0.881836	0.118164
DB00130	0.882468	0.117532
DB12245	0.882513	0.117487
DB00252	0.883006	0.116994
DB01171	0.885177	0.114823
DB14914	0.885188	0.114812
DB00734	0.885331	0.114669
DB06825	0.887043	0.112957
DB08828	0.887509	0.112491
DB06705	0.88951	0.11049
DB06766	0.890048	0.109952
DB00339	0.89016	0.10984
DB00745	0.890333	0.109667
DB00867	0.890855	0.109145
DB09067	0.891251	0.108749
DB00981	0.892568	0.107432
DB01208	0.893008	0.106992
DB00555	0.893462	0.106538
DB00705	0.894601	0.105399
DB14598	0.894765	0.105235
DB00862	0.895885	0.104115
DB14481	0.89687	0.10313
DB12792	0.896926	0.103074
DB05990	0.897577	0.102423
DB06768	0.898509	0.101491
DB00779	0.899254	0.100746
DB00999	0.899327	0.100673
DB11614	0.899341	0.100659
DB08973	0.899996	0.100004
DB00333	0.900153	0.0998472
DB01001	0.900173	0.0998271
DB14600	0.90057	0.0994296
DB00769	0.902156	0.0978439
DB01327	0.903883	0.0961167
DB00314	0.904258	0.0957425
DB14512	0.904477	0.0955228
DB09490	0.90473	0.09527
DB00294	0.905167	0.0948333
DB01627	0.907643	0.0923569
DB01296	0.907842	0.0921579
DB00595	0.908283	0.0917166
DB11315	0.908418	0.091582
DB15494	0.908426	0.0915745
DB09502	0.909746	0.0902541
DB00223	0.910094	0.0899057
DB01153	0.910339	0.0896606
DB11119	0.911204	0.0887961
DB00332	0.911857	0.0881428
DB01618	0.912024	0.0879762
DB09123	0.912452	0.0875483
DB09040	0.913681	0.0863193
DB00484	0.913879	0.0861213
DB14631	0.914273	0.0857275
DB00630	0.914444	0.0855555
DB06715	0.914461	0.0855394
DB00169	0.914696	0.0853043
DB04896	0.916459	0.0835406
DB00947	0.916686	0.0833141
DB13813	0.916775	0.0832245
DB01340	0.916797	0.0832035
DB00394	0.917339	0.0826605
DB00674	0.91795	0.0820499
DB12364	0.918278	0.0817217
DB09050	0.919429	0.0805708
DB00902	0.920945	0.0790547
DB11712	0.92115	0.0788497
DB00128	0.922002	0.0779976
DB09370	0.922189	0.0778115
DB14542	0.922647	0.0773532
DB04038	0.922728	0.0772724
DB00558	0.923296	0.0767039
DB00531	0.923457	0.0765434
DB00420	0.924029	0.075971
DB00936	0.924074	0.0759259
DB00669	0.924262	0.0757376
DB00412	0.925424	0.0745763
DB06154	0.925489	0.0745108
DB09135	0.925539	0.0744606
DB14627	0.926929	0.073071
DB01130	0.927156	0.0728436
DB09154	0.927647	0.0723534
DB00634	0.928294	0.0717062
DB09296	0.928506	0.0714942
DB01014	0.929474	0.0705262
DB14501	0.929734	0.070266
DB00757	0.930558	0.0694423
DB01274	0.930585	0.0694148
DB12457	0.931286	0.0687139
DB00439	0.931299	0.0687006
DB11117	0.931473	0.0685268
DB14110	0.932836	0.0671642
DB01621	0.932905	0.0670952
DB04890	0.933312	0.0666876
DB01056	0.933591	0.066409
DB09345	0.933848	0.0661516
DB14568	0.934045	0.0659553
DB00067	0.93476	0.0652399
DB14486	0.935464	0.0645357
DB00644	0.936375	0.0636251
DB00387	0.937605	0.0623951
DB00345	0.937697	0.0623035
DB13931	0.937823	0.0621769
DB00280	0.937874	0.0621264
DB01238	0.938043	0.061957
DB01638	0.938068	0.0619317
DB00686	0.938219	0.061781
DB13265	0.938329	0.0616715
DB13211	0.93836	0.0616403
DB01284	0.940647	0.0593526
DB01048	0.941384	0.0586161
DB08890	0.94177	0.0582301
DB00254	0.942122	0.0578779
DB00577	0.9422	0.0577999
DB00513	0.942342	0.0576581
DB00126	0.942431	0.0575689
DB01035	0.943234	0.0567656
DB00717	0.943924	0.0560761
DB03128	0.943951	0.0560486
DB00690	0.944598	0.0554024
DB14845	0.944677	0.0553234
DB11796	0.944682	0.0553184
DB00747	0.945394	0.0546061
DB13743	0.945682	0.054318
DB01205	0.94607	0.0539302
DB06826	0.946294	0.0537059
DB00356	0.946457	0.0535427
DB06764	0.946626	0.0533737
DB13874	0.946661	0.0533387
DB00245	0.947375	0.0526248
DB00272	0.948099	0.0519006
DB06809	0.948269	0.0517315
DB01319	0.948924	0.0510761
DB00372	0.949263	0.0507374
DB00894	0.949337	0.0506626
DB00377	0.949354	0.0506455
DB00736	0.949376	0.0506243
DB04272	0.949457	0.050543
DB01328	0.949944	0.0500564
DB01407	0.95081	0.0491898
DB00326	0.951341	0.0486588
DB04842	0.951361	0.0486394
DB08932	0.951377	0.0486232
DB14183	0.951387	0.048613
DB11386	0.951621	0.0483788
DB06820	0.951909	0.0480906
DB01501	0.952168	0.0478321
DB01575	0.952263	0.0477371
DB12612	0.952594	0.0474057
DB01099	0.952616	0.0473844
DB04845	0.952996	0.0470042
DB13707	0.953175	0.0468247
DB09053	0.953271	0.0467286
DB05676	0.95353	0.04647
DB00405	0.953564	0.0464362
DB00340	0.953612	0.0463885
DB00253	0.953931	0.0460691
DB13720	0.954087	0.0459131
DB14763	0.954227	0.0457731
DB06699	0.95434	0.0456599
DB09027	0.955541	0.0444595
DB06819	0.955695	0.0443054
DB01607	0.955727	0.0442734
DB11269	0.955871	0.0441285
DB01261	0.9562	0.0438003
DB00195	0.956284	0.0437157
DB00508	0.956287	0.0437134
DB00755	0.9569	0.0430999
DB01320	0.956985	0.0430151
DB01142	0.957088	0.0429117
DB11738	0.95773	0.0422697
DB11141	0.958425	0.0415751
DB01083	0.958649	0.041351
DB01070	0.9587	0.0412996
DB00472	0.958772	0.0412278
DB11159	0.958895	0.0411046
DB00336	0.95902	0.0409802
DB00742	0.959169	0.0408307
DB00327	0.959189	0.0408107
DB00174	0.959356	0.0406438
DB12329	0.959483	0.0405172
DB06771	0.959806	0.0401943
DB09125	0.959894	0.0401059
DB11590	0.959981	0.0400195
DB00842	0.960029	0.0399707
DB12713	0.96042	0.0395801
DB00746	0.960525	0.0394749
DB11248	0.960613	0.0393873
DB12808	0.961024	0.0389763
DB00159	0.961263	0.0387372
DB00971	0.961276	0.038724
DB11155	0.961427	0.0385734
DB01303	0.96152	0.0384798
DB00295	0.962221	0.0377785
DB11262	0.962407	0.0375929
DB00470	0.962722	0.0372776
DB11164	0.962831	0.0371689
DB09267	0.963015	0.0369847
DB00156	0.963271	0.0367294
DB06712	0.963296	0.0367037
DB11102	0.964225	0.0357753
DB01987	0.964312	0.0356882
DB09237	0.964379	0.0356208
DB11791	0.964464	0.0355365
DB11256	0.964552	0.0354481
DB00121	0.965041	0.0349593
DB11197	0.965059	0.0349414
DB01037	0.96507	0.0349303
DB06804	0.965309	0.0346913
DB11282	0.965878	0.0341222
DB04844	0.966219	0.0337813
DB00562	0.966235	0.0337651
DB08824	0.966509	0.033491
DB11257	0.967019	0.0329813
DB03904	0.96741	0.0325905
DB08819	0.967564	0.0324355
DB09340	0.96759	0.0324098
DB09094	0.968049	0.0319512
DB12313	0.968155	0.0318448
DB00536	0.968283	0.0317169
DB01113	0.96833	0.0316698
DB00953	0.968347	0.0316529
DB11126	0.968417	0.0315831
DB00624	0.968433	0.0315667
DB00556	0.968709	0.0312911
DB00662	0.968713	0.0312869
DB00582	0.968815	0.0311847
DB00519	0.968939	0.0310605
DB11246	0.969936	0.0300644
DB06810	0.970103	0.0298966
DB00561	0.970693	0.0293066
DB11979	0.970743	0.0292574
DB09389	0.970777	0.0292227
DB06704	0.9709	0.0290999
DB01409	0.971149	0.0288512
DB00153	0.971512	0.0284876
DB08804	0.971679	0.028321
DB06335	0.971706	0.0282936
DB00693	0.971905	0.0280954
DB00549	0.971925	0.0280745
DB00592	0.971929	0.0280711
DB11642	0.972477	0.0275225
DB01026	0.972681	0.0273191
DB04930	0.972895	0.027105
DB11585	0.972922	0.0270782
DB00670	0.973068	0.0269322
DB04832	0.973252	0.0267478
DB00711	0.973311	0.0266892
DB00657	0.973466	0.0265343
DB14488	0.973615	0.0263848
DB09097	0.97362	0.0263799
DB04815	0.973822	0.0261776
DB01039	0.973893	0.0261075
DB08820	0.974262	0.0257385
DB09496	0.974773	0.025227
DB09118	0.974885	0.025115
DB08950	0.975084	0.0249156
DB00597	0.975115	0.024885
DB00222	0.975422	0.0245777
DB04837	0.975734	0.0242664
DB14175	0.975849	0.0241505
DB00517	0.975997	0.0240028
DB11093	0.97615	0.0238503
DB11842	0.976154	0.0238456
DB14082	0.976172	0.0238284
DB01073	0.97652	0.0234796
DB06144	0.976811	0.0231888
DB01183	0.977132	0.0228682
DB13253	0.977201	0.0227986
DB11652	0.977265	0.0227348
DB06203	0.977323	0.0226767
DB00844	0.977364	0.0226361
DB11575	0.977467	0.0225327
DB06206	0.977521	0.022479
DB12523	0.977535	0.0224648
DB00833	0.977758	0.0222418
DB01106	0.977829	0.0221707
DB00217	0.977864	0.022136
DB08909	0.978055	0.0219454
DB11799	0.978127	0.0218733
DB00529	0.978202	0.0217979
DB06762	0.978691	0.0213091
DB01613	0.978695	0.0213047
DB00161	0.978953	0.0210466
DB11064	0.978985	0.0210146
DB09531	0.978997	0.0210029
DB06786	0.979398	0.0206022
DB00703	0.979421	0.0205792
DB00628	0.97952	0.0204797
DB00134	0.97968	0.02032
DB01620	0.979733	0.0202667
DB00685	0.979748	0.0202522
DB09292	0.979954	0.0200458
DB11735	0.980016	0.0199841
DB02638	0.980308	0.019692
DB09377	0.980809	0.0191909
DB02266	0.980828	0.0191717
DB00199	0.980862	0.0191374
DB08814	0.981063	0.0189374
DB00720	0.981086	0.0189142
DB06710	0.981159	0.0188405
DB09009	0.981286	0.0187143
DB01426	0.981415	0.0185846
DB13747	0.981705	0.018295
DB00658	0.981717	0.0182827
DB00418	0.982273	0.0177269
DB01395	0.982328	0.0176721
DB05013	0.982484	0.0175156
DB00447	0.982571	0.0174287
DB12667	0.982752	0.0172478
DB11206	0.982921	0.017079
DB00425	0.983047	0.016953
DB01410	0.983069	0.0169308
DB01611	0.98308	0.0169202
DB00198	0.983365	0.0166348
DB06211	0.983414	0.0165863
DB04846	0.983416	0.0165843
DB15926	0.983516	0.0164839
DB01563	0.983548	0.0164521
DB14001	0.983582	0.0164178
DB00897	0.983689	0.0163115
DB01369	0.983741	0.0162586
DB00892	0.983792	0.0162082
DB01050	0.983888	0.016112
DB11730	0.983984	0.016016
DB00789	0.984115	0.0158854
DB08913	0.984385	0.0156147
DB09049	0.984478	0.0155221
DB13116	0.984557	0.0154433
DB00493	0.984564	0.015436
DB00816	0.984585	0.0154153
DB09269	0.984626	0.0153736
DB14086	0.984646	0.0153544
DB15690	0.984696	0.0153044
DB13444	0.984731	0.0152689
DB00783	0.984741	0.0152593
DB01044	0.985036	0.0149645
DB00312	0.985222	0.0147781
DB00589	0.985235	0.0147649
DB05351	0.985406	0.0145943
DB01021	0.985488	0.014512
DB06589	0.985516	0.0144839
DB01428	0.985577	0.0144227
DB11656	0.985634	0.0143657
DB11201	0.985797	0.0142033
DB11584	0.985829	0.0141707
DB14002	0.98585	0.0141505
DB00885	0.98585	0.0141499
DB09115	0.985865	0.0141345
DB01324	0.985906	0.0140943
DB14015	0.985931	0.0140692
DB00617	0.985975	0.014025
DB14881	0.986125	0.0138746
DB00689	0.98618	0.01382
DB11581	0.986245	0.0137552
DB00317	0.98632	0.0136801
DB14489	0.986488	0.0135118
DB09082	0.986675	0.0133245
DB00431	0.986717	0.0132827
DB13908	0.986806	0.0131938
DB00487	0.987133	0.0128673
DB01495	0.987145	0.0128549
DB01017	0.987198	0.012802
DB00799	0.987224	0.0127755
DB09209	0.98745	0.0125499
DB00801	0.98746	0.0125398
DB00190	0.987468	0.0125323
DB01104	0.987556	0.0124438
DB00421	0.98765	0.0123496
DB00296	0.98772	0.0122798
DB12728	0.987735	0.0122647
DB01393	0.987783	0.012217
DB14657	0.987848	0.0121524
DB00471	0.987917	0.0120826
DB00564	0.98796	0.0120401
DB01764	0.988034	0.0119658
DB00618	0.988111	0.0118893
DB08897	0.988252	0.0117479
DB00231	0.988422	0.011578
DB11619	0.988425	0.0115745
DB06777	0.988527	0.0114729
DB00726	0.988656	0.0113443
DB01107	0.988719	0.0112811
DB06243	0.988819	0.0111809
DB01093	0.988877	0.0111227
DB13323	0.988913	0.0110868
DB06262	0.988954	0.0110465
DB03929	0.988981	0.0110194
DB14643	0.989089	0.0109111
DB12492	0.989096	0.0109039
DB00814	0.989099	0.0109015
DB01579	0.989249	0.0107506
DB13749	0.989338	0.0106616
DB00824	0.989353	0.0106472
DB00640	0.989389	0.0106113
DB00449	0.989404	0.0105961
DB00268	0.989556	0.0104444
DB00104	0.989875	0.010125
DB06119	0.989884	0.0101157
DB01216	0.989906	0.0100938
DB04339	0.989971	0.0100291
DB00321	0.990044	0.00995557
DB14020	0.990091	0.00990893
DB13269	0.990096	0.00990427
DB00346	0.990108	0.00989165
DB08907	0.990203	0.00979735
DB01117	0.990378	0.00962156
DB00586	0.990394	0.00960561
DB14655	0.990439	0.00956094
DB00419	0.990604	0.00939576
DB06701	0.990649	0.00935132
DB05381	0.990665	0.00933487
DB00414	0.990695	0.00930487
DB00776	0.990703	0.0092975
DB01129	0.990744	0.00925631
DB00730	0.990781	0.00921935
DB00196	0.990818	0.00918241
DB00780	0.990842	0.0091583
DB00749	0.990874	0.00912644
DB01203	0.991059	0.00894086
DB00956	0.9911	0.0089005
DB06751	0.991151	0.00884845
DB13944	0.991254	0.00874584
DB00462	0.991262	0.00873781
DB11622	0.991322	0.00867767
DB06209	0.99134	0.00866009
DB06201	0.991414	0.00858581
DB00700	0.991432	0.00856817
DB12887	0.991441	0.00855929
DB11732	0.991451	0.00854855
DB01067	0.991595	0.00840491
DB06769	0.991606	0.00839431
DB00091	0.991729	0.00827069
DB00910	0.991753	0.00824649
DB00378	0.991762	0.00823844
DB00588	0.991784	0.00821648
DB00474	0.9918	0.00819969
DB00316	0.991833	0.00816733
DB00625	0.991849	0.00815071
DB00870	0.99185	0.00815006
DB01084	0.991951	0.00804936
DB09124	0.991963	0.00803708
DB01586	0.992061	0.00793928
DB11278	0.992064	0.00793578
DB00229	0.992098	0.00790235
DB11989	0.992166	0.00783362
DB13801	0.992172	0.00782837
DB14189	0.992191	0.00780913
DB01325	0.992243	0.0077575
DB00243	0.992254	0.00774628
DB08875	0.992338	0.00766227
DB14491	0.992372	0.00762809
DB13270	0.992391	0.00760846
DB01452	0.992476	0.00752398
DB00324	0.992632	0.00736846
DB00973	0.992636	0.00736368
DB00426	0.992663	0.00733718
DB11611	0.992718	0.00728209
DB00247	0.992733	0.00726699
DB00641	0.992767	0.00723287
DB00583	0.992837	0.0071634
DB00660	0.992914	0.00708563
DB11072	0.992984	0.00701573
DB00598	0.993084	0.00691574
DB03193	0.993187	0.0068132
DB01016	0.993238	0.00676216
DB00358	0.993239	0.00676078
DB14677	0.993355	0.00664512
DB12070	0.99338	0.00662045
DB09351	0.993415	0.00658474
DB13954	0.993482	0.00651823
DB06480	0.993483	0.00651735
DB00679	0.993484	0.00651643
DB00963	0.993484	0.006516
DB00906	0.993523	0.00647729
DB00213	0.99353	0.00647039
DB00872	0.993543	0.00645748
DB11081	0.99361	0.00639004
DB04898	0.993652	0.00634814
DB11142	0.993679	0.00632054
DB06781	0.993702	0.0062984
DB06785	0.993795	0.00620479
DB01157	0.993834	0.00616634
DB00740	0.993937	0.00606334
DB11691	0.993941	0.00605913
DB00857	0.993998	0.00600176
DB14569	0.994009	0.00599066
DB00792	0.994011	0.00598912
DB09277	0.99409	0.00590984
DB00648	0.994118	0.00588167
DB14541	0.994124	0.0058755
DB00521	0.994136	0.0058644
DB13258	0.994137	0.00586313
DB09357	0.994154	0.00584603
DB01628	0.994161	0.00583934
DB01054	0.994199	0.00580094
DB01031	0.994324	0.00567633
DB00697	0.994346	0.00565432
DB15480	0.994356	0.00564453
DB06212	0.994372	0.00562818
DB02701	0.994412	0.00558762
DB00338	0.994457	0.00554287
DB13114	0.994484	0.00551583
DB12499	0.994492	0.0055081
DB01080	0.99454	0.00546009
DB00920	0.994575	0.00542491
DB01018	0.994592	0.00540793
DB00652	0.994602	0.00539799
DB01058	0.994618	0.00538199
DB00209	0.994676	0.00532438
DB01022	0.994727	0.00527276
DB08985	0.994775	0.0052252
DB00139	0.994805	0.00519513
DB01155	0.994861	0.00513903
DB06218	0.994868	0.00513224
DB01418	0.9949	0.00509997
DB00141	0.9949	0.00509994
DB01162	0.994958	0.00504193
DB09064	0.994976	0.00502414
DB00464	0.995042	0.00495803
DB08439	0.995043	0.00495744
DB00912	0.99505	0.00494958
DB14176	0.995068	0.0049316
DB06691	0.995122	0.0048776
DB15465	0.995216	0.00478392
DB11636	0.995227	0.00477341
DB00486	0.995254	0.00474563
DB08966	0.995258	0.00474197
DB13966	0.995284	0.00471635
DB00187	0.995385	0.00461502
DB08893	0.995393	0.00460724
DB01159	0.995436	0.00456433
DB00983	0.995438	0.00456208
DB00530	0.99548	0.00452026
DB00537	0.995493	0.00450652
DB06217	0.99553	0.00446966
DB00989	0.99554	0.00446054
DB05039	0.995582	0.00441766
DB00325	0.995601	0.00439938
DB06803	0.995609	0.00439093
DB14632	0.995621	0.00437934
DB09378	0.995631	0.00436915
DB00246	0.995642	0.00435774
DB13248	0.995657	0.00434344
DB11586	0.995758	0.00424184
DB00239	0.995825	0.00417469
DB00475	0.995839	0.00416087
DB09101	0.995852	0.00414814
DB11932	0.995854	0.00414559
DB14674	0.995873	0.00412746
DB11079	0.995905	0.00409486
DB13222	0.995944	0.00405573
DB13532	0.995953	0.00404679
DB01209	0.995973	0.00402646
DB01227	0.996	0.00399964
DB04843	0.996009	0.00399119
DB00270	0.996055	0.00394531
DB06774	0.99607	0.00392972
DB00682	0.996164	0.00383573
DB01288	0.996206	0.00379376
DB00448	0.996245	0.00375523
DB01420	0.996296	0.0037038
DB01626	0.996303	0.00369702
DB01220	0.996316	0.0036839
DB01204	0.996324	0.00367543
DB00165	0.996359	0.00364131
DB12821	0.99638	0.00361988
DB09297	0.996416	0.00358351
DB09330	0.996419	0.00358133
DB00808	0.996437	0.00356267
DB09448	0.99644	0.00356035
DB09081	0.996443	0.00355715
DB11219	0.996457	0.00354246
DB06707	0.996462	0.00353835
DB00955	0.996476	0.00352366
DB00708	0.996516	0.00348421
DB13657	0.996587	0.00341307
DB03175	0.996589	0.00341113
DB01392	0.996621	0.00337901
DB00132	0.996685	0.00331545
DB14753	0.996702	0.00329849
DB00122	0.996708	0.00329149
DB06216	0.996714	0.00328583
DB00821	0.996721	0.00327943
DB00360	0.996746	0.00325359
DB13873	0.996766	0.00323414
DB01197	0.996771	0.00322901
DB06292	0.996812	0.00318754
DB11859	0.996817	0.00318294
DB09030	0.996825	0.00317481
DB06725	0.996826	0.00317374
DB00140	0.996845	0.00315461
DB14201	0.996903	0.003097
DB06695	0.996967	0.00303328
DB06290	0.996988	0.00301212
DB08942	0.996993	0.00300715
DB00220	0.997	0.00300001
DB11587	0.997	0.00299959
DB00158	0.997008	0.00299182
DB00413	0.997025	0.00297465
DB00162	0.997042	0.00295781
DB00939	0.997101	0.00289849
DB11613	0.997107	0.00289262
DB01173	0.997112	0.00288786
DB00966	0.997117	0.00288261
DB04835	0.997121	0.00287845
DB00903	0.99714	0.00285982
DB09220	0.997178	0.00282219
DB00310	0.997209	0.00279149
DB00921	0.997209	0.00279088
DB15873	0.997212	0.0027883
DB00404	0.997245	0.00275505
DB13925	0.997266	0.00273372
DB11073	0.997287	0.00271318
DB01436	0.997327	0.00267338
DB03756	0.997335	0.00266547
DB11640	0.997346	0.00265356
DB01075	0.997351	0.00264853
DB08903	0.99737	0.00262965
DB08887	0.997397	0.00260292
DB01351	0.997409	0.00259138
DB13985	0.997432	0.00256835
DB01600	0.997435	0.00256487
DB00392	0.997476	0.00252424
DB09415	0.997505	0.002495
DB09219	0.997507	0.00249246
DB09425	0.99754	0.00245978
DB09563	0.997543	0.00245716
DB00575	0.997544	0.00245606
DB14490	0.997579	0.00242143
DB06713	0.997582	0.00241761
DB13256	0.997589	0.00241086
DB09332	0.997611	0.00238874
DB09034	0.997633	0.00236653
DB11145	0.997646	0.00235366
DB09128	0.997647	0.00235254
DB06702	0.997664	0.00233601
DB11235	0.997669	0.00233142
DB08895	0.997669	0.00233042
DB00869	0.997685	0.00231544
DB00924	0.997687	0.00231272
DB01601	0.997698	0.00230212
DB09102	0.997722	0.00227852
DB00436	0.997722	0.00227769
DB09400	0.997742	0.00225846
DB04953	0.99776	0.00223982
DB14723	0.997763	0.00223715
DB09383	0.997764	0.0022364
DB00835	0.997787	0.00221311
DB08826	0.997794	0.00220617
DB14649	0.997795	0.00220468
DB13882	0.997799	0.00220112
DB01602	0.997812	0.00218821
DB01136	0.997817	0.00218271
DB00454	0.997827	0.00217246
DB00812	0.997836	0.00216404
DB00214	0.997838	0.00216203
DB00654	0.997847	0.00215332
DB14644	0.997867	0.00213253
DB14703	0.997887	0.00211297
DB14545	0.997889	0.00211096
DB09276	0.997893	0.00210693
DB09212	0.997962	0.00203779
DB14507	0.997973	0.0020275
DB00145	0.997983	0.0020167
DB00871	0.997991	0.00200942
DB14528	0.998001	0.00199892
DB00227	0.998031	0.00196923
DB01604	0.998055	0.00194469
DB13953	0.998065	0.00193503
DB00623	0.998065	0.00193493
DB00275	0.998089	0.00191113
DB09074	0.998105	0.00189502
DB06729	0.998122	0.00187794
DB08944	0.998135	0.00186512
DB02300	0.998146	0.00185392
DB09070	0.998166	0.0018343
DB09571	0.998172	0.00182811
DB13153	0.998175	0.00182475
DB00683	0.998198	0.00180228
DB01074	0.998198	0.00180225
DB11672	0.998199	0.00180092
DB00456	0.99823	0.00176999
DB00408	0.998238	0.00176162
DB00328	0.998253	0.00174711
DB00251	0.998283	0.00171688
DB14540	0.998301	0.00169901
DB11254	0.998307	0.00169284
DB01744	0.998314	0.0016858
DB15779	0.998317	0.00168307
DB06718	0.998327	0.00167331
DB00142	0.998327	0.0016733
DB04918	0.998329	0.00167081
DB06782	0.998359	0.00164148
DB09069	0.99836	0.00164042
DB09195	0.99836	0.00163954
DB01214	0.998365	0.00163495
DB09091	0.998373	0.00162707
DB06403	0.998402	0.00159823
DB00396	0.998463	0.00153728
DB00313	0.998465	0.00153477
DB00943	0.998476	0.0015237
DB08934	0.998517	0.00148295
DB00818	0.998521	0.00147863
DB12020	0.998548	0.00145204
DB06767	0.998556	0.00144398
DB12877	0.99858	0.00141955
DB01096	0.998589	0.00141112
DB13163	0.998619	0.00138141
DB00283	0.998629	0.00137097
DB00810	0.998635	0.00136464
DB00800	0.998644	0.00135581
DB01605	0.998648	0.00135187
DB00751	0.998651	0.00134876
DB06605	0.998656	0.00134345
DB00411	0.998657	0.00134308
DB11387	0.998678	0.00132197
DB09398	0.998715	0.00128508
DB01359	0.99873	0.00127019
DB00538	0.998734	0.00126567
DB00673	0.998755	0.00124483
DB12532	0.998766	0.00123382
DB06448	0.998768	0.00123215
DB13766	0.998776	0.00122376
DB08329	0.99881	0.00118997
DB09093	0.998814	0.00118562
DB00184	0.998816	0.00118382
DB01599	0.998827	0.00117267
DB09376	0.998834	0.00116593
DB13146	0.998838	0.00116211
DB00507	0.998845	0.00115518
DB08880	0.998847	0.00115299
DB01364	0.998852	0.00114806
DB00606	0.998865	0.00113453
DB00905	0.998867	0.00113291
DB01013	0.998877	0.0011231
DB12278	0.99888	0.0011197
DB00712	0.99888	0.00111967
DB00671	0.998883	0.00111656
DB00770	0.998888	0.00111207
DB11328	0.998888	0.00111188
DB00817	0.998903	0.001097
DB00888	0.998903	0.0010969
DB01181	0.998904	0.00109567
DB14505	0.998908	0.00109211
DB06700	0.998915	0.00108483
DB01175	0.998923	0.00107685
DB13867	0.998925	0.00107455
DB00873	0.998928	0.0010716
DB01002	0.998949	0.00105131
DB13909	0.998956	0.00104436
DB01170	0.998964	0.00103571
DB00661	0.998968	0.00103166
DB04820	0.998969	0.00103104
DB01365	0.998979	0.0010206
DB01007	0.999012	0.000987629
DB00611	0.999014	0.000986315
DB00934	0.999045	0.000955228
DB14575	0.999059	0.000941195
DB01182	0.999067	0.000933302
DB13854	0.999076	0.000923678
DB01187	0.999079	0.000920857
DB12127	0.999104	0.000895725
DB06410	0.99911	0.000890023
DB06401	0.999125	0.000875359
DB00677	0.999133	0.000866638
DB14197	0.999135	0.000865543
DB09420	0.99914	0.000859771
DB11496	0.99914	0.000859481
DB01091	0.999148	0.000852481
DB01178	0.999159	0.000841149
DB00409	0.999169	0.000830924
DB01243	0.999172	0.000827568
DB01114	0.999177	0.000822849
DB08941	0.999182	0.000817621
DB04224	0.999185	0.00081478
DB00765	0.999189	0.000810849
DB00136	0.99919	0.000810206
DB01236	0.999227	0.000772547
DB11181	0.999233	0.000766817
DB11936	0.999243	0.000756605
DB01119	0.999246	0.000754064
DB11260	0.999246	0.00075388
DB09501	0.999251	0.0007488
DB00215	0.999258	0.000742494
DB00993	0.999275	0.000725468
DB00503	0.999276	0.000723912
DB11182	0.999281	0.000719254
DB00542	0.999285	0.000714578
DB06711	0.999294	0.000705948
DB00629	0.999303	0.00069704
DB01158	0.999305	0.000695095
DB00647	0.999307	0.000693098
DB00978	0.999308	0.000692012
DB09488	0.999309	0.000690631
DB01783	0.999312	0.000687814
DB00830	0.999317	0.000682745
DB00918	0.999322	0.000677606
DB04703	0.999323	0.000676795
DB01097	0.999324	0.000676587
DB03088	0.999328	0.000672481
DB01161	0.999337	0.000662842
DB09167	0.999338	0.000661818
DB00650	0.999344	0.0006564
DB00829	0.999351	0.000649109
DB14596	0.999354	0.000646011
DB13136	0.999355	0.000645241
DB01708	0.999358	0.000641893
DB11226	0.999359	0.00064152
DB00946	0.999368	0.00063214
DB01029	0.999369	0.000630841
DB06823	0.999374	0.00062606
DB00743	0.999375	0.000625062
DB09110	0.999383	0.000617202
DB11171	0.999385	0.00061497
DB00523	0.999385	0.000614911
DB01301	0.999393	0.000607514
DB01597	0.999395	0.000605413
DB00917	0.999408	0.000592406
DB12015	0.999408	0.000592351
DB00974	0.999408	0.000592236
DB00219	0.999413	0.000586971
DB00205	0.999424	0.000575556
DB00236	0.999426	0.000574176
DB09164	0.999441	0.00055849
DB03766	0.999444	0.000555824
DB00639	0.999452	0.00054819
DB01246	0.999453	0.000546809
DB00573	0.99946	0.000539962
DB01059	0.999465	0.000535282
DB14638	0.999468	0.000531856
DB00354	0.999473	0.000527238
DB00938	0.99948	0.000520299
DB00226	0.999488	0.000511592
DB08906	0.999501	0.000499163
DB11815	0.999505	0.000495102
DB00664	0.999509	0.000490766
DB00438	0.999515	0.000485216
DB01380	0.999525	0.000474583
DB01250	0.999537	0.000462712
DB13273	0.999545	0.000454571
DB08958	0.999561	0.000439085
DB00735	0.999579	0.000421388
DB00148	0.999581	0.000419251
DB00422	0.999581	0.000418877
DB00676	0.999587	0.000413381
DB14975	0.999588	0.000411748
DB06590	0.99959	0.000409729
DB06794	0.999591	0.000408447
DB12377	0.9996	0.000400369
DB04743	0.999602	0.000397869
DB00255	0.999603	0.000396743
DB00397	0.999606	0.00039385
DB06753	0.999607	0.000392545
DB00772	0.999617	0.000382724
DB00580	0.999619	0.000381231
DB01624	0.999621	0.000379431
DB09068	0.999621	0.00037888
DB00363	0.999622	0.000378033
DB01581	0.999624	0.000376218
DB14646	0.999625	0.000374799
DB11823	0.999626	0.000374047
DB13268	0.999645	0.000354762
DB08872	0.999654	0.000345942
DB09214	0.999664	0.000336569
DB00694	0.999667	0.000332786
DB00225	0.999669	0.000331244
DB00907	0.999672	0.000328418
DB08987	0.999679	0.000321364
DB04572	0.99968	0.000320183
DB13306	0.999682	0.000318499
DB14104	0.999686	0.000313892
DB00962	0.999698	0.000302471
DB00724	0.9997	0.0003004
DB00189	0.999713	0.000286955
DB01065	0.99972	0.000280177
DB00706	0.99972	0.000279831
DB00373	0.999721	0.000278607
DB00952	0.999725	0.000274604
DB15091	0.999731	0.000268943
DB00366	0.999735	0.000264716
DB00193	0.999736	0.000263607
DB09015	0.999738	0.00026177
DB00914	0.99974	0.000260024
DB00811	0.999744	0.000256332
[truncated: 502 more rows]
