# Supplementary material for: Accurate prediction of molecular targets using a self-supervised image representation learning framework
Source: Res Sq. 2022 Apr 7:rs.3.rs-1477870. Preprint. [Version 1] doi: 10.21203/rs.3.rs-1477870/v1 (PMC8996628; doi:10.21203/rs.3.rs-1477870/v1)
Supplement: Supplement 1 [file 8dba9263f603222d5a59abf1.zip › Supplemental_Tables_Cheng/Table S3.xlsx]

## Sheet: Table S3
	Table S3: The accuracy and ROC-AUC value of five major CYP Isoforms from PubChem Data Set II. ImageMol_NonPretrained and ImageMol indicate that ImageMol is not pre-trained and ImageMol is pre-trained on 8M molecular images. "MACCS-" represents the method based on MACCS molecular fingerprint, "FP4-" represents the method based on FP4 molecular fingerprint. "CC-" represents combined algorithm (ense…												[1] Cheng F, Yu Y, Shen J, et al. Classification of cytochrome P450 inhibitors and noninhibitors using combined classifiers[J]. Journal of chemical information and modeling, 2011, 51(5): 996-1011.
	ValidationSet
			accuracy					ROC-AUC
		methods	1A2	2C9	2C19	2D6	3A4	1A2	2C9	2C19	2D6	3A4
		MACCS-SVM	68	86.6	80.3	87.8	74.9	0.814	0.854	0.841	0.88	0.783
		MACCS-C4.5 DT	68.3	78.1	77.5	82.6	70.6	-	-	-	-	-
		MACCS-k-NN	69	81.5	80.7	84.5	70.4	-	-	-	-	-
		MACCS-NB	61	69.4	70.5	80.6	69.3	-	-	-	-	-
		MACCS-CC-I	71.3	86.5	80.6	87.5	75.1	0.809	0.857	0.838	0.88	0.78
		MACCS-CC-II	72	86.7	80.8	87.5	74.9	0.806	0.861	0.842	0.88	0.777
		MACCS-CC-III	72.3	86.3	80.5	87.5	74.6	0.814	0.85	0.839	0.872	0.775
		MACCS-CC-IV	73.1	86.4	80.4	87.6	75	0.815	0.853	0.829	0.886	0.785
		MACCS-CC-V	69.9	83.6	80.4	86.2	74.2	0.776	0.837	0.829	0.86	0.754
		MACCS-Mean	68.1	84	76.6	87.2	73.6	0.801	0.845	0.756	0.881	0.778
		MACCS-Maximum	67	81.5	79.7	86	72.8	0.789	0.813	0.67	0.874	0.765
		MACCS-Multiply	67.1	82.7	79.5	86.8	73.7	0.795	0.829	0.704	0.879	0.772
		FP4-SVM	67.6	84.2	80.5	86.4	75.6	0.803	0.832	0.82	0.848	0.785
		FP4-C4.5 DT	65.8	78.8	77.2	78.5	72	-	-	-	-	-
		FP4-k-NN	69.7	78.4	77.9	81.1	66.3	-	-	-	-	-
		FP4-NB	59.7	75.4	73.5	80.2	70.9	-	-	-	-	-
		FP4-CC-I	70.7	84.5	80.2	85.6	75.8	0.805	0.842	0.798	0.86	0.79
		FP4-CC-II	71.2	84.6	81	86.1	75.8	0.798	0.85	0.815	0.86	0.783
		FP4-CC-III	70.8	84.6	80.7	85.8	76	0.794	0.827	0.812	0.839	0.787
		FP4-CC-IV	71.7	84.1	80.7	85.6	75.4	0.805	0.837	0.793	0.842	0.792
		FP4-CC-V	70.2	83.2	79	84.5	75	0.764	0.844	0.819	0.841	0.777
		FP4-Mean	67.2	81.9	77.5	85.6	74.8	0.782	0.848	0.774	0.856	0.79
		FP4-Maximum	66.5	80	78.1	83.9	74	0.772	0.836	0.674	0.843	0.784
		FP4-Multiply	67.3	81.1	77.9	85.2	73.9	0.778	0.842	0.729	0.851	0.788
		ImageMol_NonPretrained	76.3	84.3	82.2	85.7	74.2	0.837	0.841	0.848	0.83	0.763
		ImageMol_Pretrained	76.4	85.9	84.1	88.9	76.8	0.859	0.878	0.875	0.892	0.802
